# Supplementary material for: Unleashing T cell anti-tumor immunity: new potential for 5-Nonloxytryptamine as an agent mediating MHC-I upregulation in tumors
Source: Mol Cancer. 2023 Aug 15;22:136. doi: 10.1186/s12943-023-01833-8 (PMC10426104; doi:10.1186/s12943-023-01833-8)
Supplement: Supplementary file 10 — Additional file 10. [file 12943_2023_1833_MOESM10_ESM.xlsx]

## Sheet: Sheet1
Supplementary Table 1: List of potenital T cell immunomdulatory hits
	Compound name	Toxic*	Imunomodulatory
1	5-Non-loxy tryptamine
2	Disulfiram	yes
3	Sotalol hydrochloride
4	3,5,3'-Triiodothyronine		yes
5	Etoposide		Yes
6	Clomifene citrate
7	Fluphenazine dihydrochloride
8	Docetaxel		Yes
9	Vincristine sulfate	yes
10	Daunorubicin hydrochloride	yes
11	Fludarabine	yes
12	Cerivastatin sodium	yes
13	Raltitrexed		Yes
14	Itraconazole	yes
15	Vindesine sulfate	yes
16	Benazepril hydrochloride
17	Topotecan hydrochloride		yes
18	Idarubicin hydrochloride	yes
19	Podofilox	yes
20	Albendazole		yes
21	Homoharringtonine	yes
22	Mefloquine hydrochloride
23	Mebendazole		yes
24	Flubendazole	yes
25	Mitoxantrone hydrochloride	yes
26	Dactinomycin	yes
27	Methotrexate trihydrate	yes
28	Vinorelbine tartrate	yes
29	Doxorubicin hydrochloride	yes
* IC50 below 500 nM
