# Supplementary material for: Unleashing T cell anti-tumor immunity: new potential for 5-Nonloxytryptamine as an agent mediating MHC-I upregulation in tumors
Source: Mol Cancer. 2023 Aug 15;22:136. doi: 10.1186/s12943-023-01833-8 (PMC10426104; doi:10.1186/s12943-023-01833-8)
Supplement: Supplementary file 11 — Additional file 11. [file 12943_2023_1833_MOESM11_ESM.xlsx]

## Sheet: Sheet1
Supplementary Table 2: Summary of observed cell phenotype post 5-NL or IFNγ treatment.
		(H2-Db/H2-Kb)/HLAA-C		PD-L1
		5-NL	IFN𝛄	5-NL	IFN𝛄
Murine	B16	↑	↑	no change	↑
	MOPC	↑	No change	no change	↑
	MC-38	↑	↑	no change	↑
Human	A549	No change	↑	no change	↑
	SW620	↑	↑	no change	↑
	MDA-MB.231	No change	↑	no change	↑
	RPMI	↑	↑	no change	↑
