# Supplementary material for: Unleashing T cell anti-tumor immunity: new potential for 5-Nonloxytryptamine as an agent mediating MHC-I upregulation in tumors
Source: Mol Cancer. 2023 Aug 15;22:136. doi: 10.1186/s12943-023-01833-8 (PMC10426104; doi:10.1186/s12943-023-01833-8)
Supplement: Supplementary file 12 — Additional file 12. [file 12943_2023_1833_MOESM12_ESM.xlsx]

## Sheet: Sheet1
Probeset ID	p-value	Mean(5NL)	Mean(Ctrl)	FoldChange(5NL/Ctrl)						Probeset ID	p-value	FoldChange(5NL/Ctrl)		Probeset ID	p-value	FoldChange(5NL/Ctrl)				Probeset ID	p-value	FoldChange(5NL/Ctrl)		Probeset ID	p-value	FoldChange(5NL/Ctrl)				Probeset ID	p-value	FoldChange(5NL/Ctrl)		Probeset ID	p-value	FoldChange(5NL/Ctrl)				Probeset ID	p-value	FoldChange(5NL/Ctrl)		Probeset ID	p-value	FoldChange(5NL/Ctrl)
Gm15710	0.0145604	1.00424	-45.3205	88131800000000						Gm15710	0.0145604	88131800000000		Map2k6	0.0432968	1.6133				Usp34	0.0113678	1.3157		Vcp	0.0414008	1.12089				Dip2a	0.00870394	-1.24162		Epc1	0.0400556	-1.36657				Trak2	0.0250092	-1.51714		Rpl18-ps2	0.035356	-1.83283
Man2b2	0.0309053	2.2935	-0.63895	7.63406						Man2b2	0.0309053	7.63406		Rbm4	0.0333568	1.60839				B3glct	0.049171	1.31414		Phospho2	0.0401498	1.10784				Tbl1x	0.00701919	-1.24245		Odf2	0.042616	-1.36927				Gcn1	0.0222636	-1.52307		Iba57	0.0243594	-1.83393
Gm6087	0.0380725	2.55118	0.403779	4.43028						Gm6087	0.0380725	4.43028		Inafm2	0.0176587	1.59017				Dnajb14	0.0348229	1.31367		Zfp871	0.0271689	1.07983				Pprc1	0.0335876	-1.24333		Trmt12	0.0267325	-1.37067				Retreg3	0.0128132	-1.52667		Gm5905	0.0211616	-1.83466
Gm46496	0.0406018	1.6477	-0.36088	4.02387						Gm46496	0.0406018	4.02387		Bbx	0.0344046	1.5868				Gm37939	0.00806299	1.31316		Slc2a9	0.0188896	-1.06111				Atp5a1	9.15175e-06	-1.24496		Pdxk	0.0459625	-1.37258				Mon1a	0.0311952	-1.5279		Shank2	0.0470892	-1.85934
H2-T24	0.0156578	1.56052	-0.390954	3.8677						H2-T24	0.0156578	3.8677		Tubb2a	0.0346314	1.58487				Steap1	0.021679	1.30423		Pole4	0.0291082	-1.06909				Tubb5	0.0412224	-1.24661		Phb2	0.0436553	-1.37434				Usp11	0.0449359	-1.52994		Med12	0.0308945	-1.86258
Gm38009	0.0233591	0.812714	-1.07735	3.70651						Gm38009	0.0233591	3.70651		Gm16153	0.0117983	1.58332				4632427E13Rik	0.0497981	1.30251		Emsy	0.0379445	-1.07905				Polr2a	0.0421077	-1.2485		Acaca	0.0274335	-1.37501				Rgl2	0.00335193	-1.53478		Gm43848	0.0401862	-1.90652
Shld2	0.0196615	2.42677	0.696027	3.31898						Shld2	0.0196615	3.31898		Insr	0.0431802	1.58201				Il18bp	0.0230503	1.29998		Arhgap42	0.0491044	-1.08667				Gnptab	0.00262442	-1.24866		Rilpl1	0.0145935	-1.37604				Rps15-ps3	0.0258871	-1.53514		Setmar	0.0210475	-1.91532
2510017J16Rik	0.0473638	1.37688	-0.33259	3.2704						2510017J16Rik	0.0473638	3.2704		Arl6ip6	0.0128449	1.57848				Lats1	0.0210661	1.29653		Phax	0.000197144	-1.10094				Apip	0.0209834	-1.24933		Gm11537	0.0255306	-1.37627				Gm8186	0.0333898	-1.54273		AC160336.1	0.0128525	-1.94848
C130013H08Rik	0.0385481	0.821319	-0.856361	3.19913						C130013H08Rik	0.0385481	3.19913		Uvssa	0.0348875	1.57393				Fndc3b	0.0156856	1.29402		Paqr4	0.0430086	-1.10379				Ppcs	0.0155763	-1.25201		Snrpg	0.0182388	-1.38177				Ypel1	0.0467162	-1.5454		Ass1	0.0457337	-1.95829
Zfp433	0.043561	1.77495	0.156292	3.07088						Zfp433	0.043561	3.07088		Ddx19a	0.025454	1.56785				Tmem135	0.0156421	1.29269		Ndufs5-ps	0.0222956	-1.10542				Lsm2	0.0233051	-1.25208		Rpsa-ps10	0.0278394	-1.38357				Wars2	0.0369452	-1.54711		Samd11	0.00974627	-1.98556
Hmgb1-ps2	0.0312081	1.34426	-0.19895	2.91442						Hmgb1-ps2	0.0312081	2.91442		Jpx	0.0370819	1.56588				D5Ertd579e	0.0374386	1.29171		Afg3l1	0.0486034	-1.11307				Frmd8	0.0380879	-1.25552		Gm13611	0.0138171	-1.38854				Rps10-ps2	0.0422659	-1.5482		Rpl10a-ps1	0.0395208	-1.99036
4930563E22Rik	0.00867791	0.766852	-0.753602	2.86881						4930563E22Rik	0.00867791	2.86881		B930086L07Rik	0.0210356	1.56316				Zfp113	0.0498577	1.28605		D10Wsu102e	0.021659	-1.12392				Ttc9c	0.0197365	-1.25843		Rbbp5	0.0115514	-1.38864				Tuba1b	0.0176455	-1.55026		Gpd1	0.0390628	-2.01731
Gm37906	0.0136151	0.164401	-1.32041	2.79881						Gm37906	0.0136151	2.79881		Tsen15	0.0476315	1.54998				Tnrc6b	0.0183953	1.28421		Uck1	0.0159919	-1.12562				Gm10282	0.0170004	-1.26059		Gm10288	0.0218544	-1.38993				Ech1	0.0436995	-1.55214		D130040H23Rik	0.0362209	-2.0341
Acvr2a	0.0338542	2.26154	0.786441	2.78003						Acvr2a	0.0338542	2.78003		Zyg11b	0.0194532	1.52271				Scaper	0.0492252	1.28319		Dnajc9	0.00269803	-1.12753				Noct	0.0211282	-1.26243		Zfp955a	0.00877101	-1.39023				Gm5963	0.0265527	-1.55307		Hunk	0.0125986	-2.04384
Rpl21-ps6	0.00945331	4.00974	2.61608	2.62743						Rpl21-ps6	0.00945331	2.62743		Arvcf	0.0311247	1.51687				Taok3	0.0172335	1.28284		Pdp2	0.0251539	-1.12826				Gm9616	0.0403902	-1.26254		Eif4h	0.0423758	-1.39026				Slc4a7	0.0454595	-1.55558		2700062C07Rik	0.00795361	-2.04545
Zfp273	0.033019	2.11928	0.733002	2.61403						Zfp273	0.033019	2.61403		Aga	0.0148078	1.50496				Insig2	0.0387147	1.28198		Ankrd40	0.0110689	-1.13161				Map7d1	0.012016	-1.26333		Alyref	0.0430384	-1.39229				1810026B05Rik	0.0424853	-1.56091		Dennd6b	0.0220827	-2.05294
Mxd1	0.0227495	2.86518	1.60802	2.39024						Mxd1	0.0227495	2.39024		Tmem64	0.0142732	1.50436				Itsn2	0.0190015	1.27688		Ahsa1	0.00421705	-1.13574				Dlst	0.0482488	-1.26377		Rps19-ps6	0.0362507	-1.39922				Ppp2r5d	0.00440053	-1.56954		Arl11	0.0418997	-2.06293
Gm10136	0.023999	2.17102	0.933512	2.35792						Gm10136	0.023999	2.35792		Zgrf1	0.0441117	1.49088				Aph1a	0.00598394	1.27568		Pdhx	0.0229609	-1.13653				Usp39	0.0261724	-1.26386		Vps9d1	0.00337868	-1.40316				Enpp2	0.0492968	-1.57161		9130008F23Rik	0.0120066	-2.06361
Nek1	0.00967842	4.15012	2.9534	2.29219						Nek1	0.00967842	2.29219		Ap1s2	0.0454315	1.48995				Atad2b	0.0394865	1.27555		Racgap1	0.0390046	-1.13791				Gins4	0.0359893	-1.2656		Tyms	0.0444083	-1.4032				Prr12	0.0273057	-1.57436		Hpse	0.00223984	-2.0709
Ttc16	0.0165932	1.01391	-0.152873	2.2451						Ttc16	0.0165932	2.2451		Lsm1	0.00194947	1.48179				Spata7	0.0472627	1.27071		Nuf2	0.0431193	-1.1395				Tpm1	0.0488537	-1.26772		Mylk	0.000786923	-1.40686				Zfp653	0.00776143	-1.57562		E330034G19Rik	0.0403196	-2.10729
1700081N11Rik	0.0041725	0.21921	-0.942108	2.23662						1700081N11Rik	0.0041725	2.23662		Shox2	0.0352606	1.48141				Mlx	0.0466143	1.26218		Ppp1cc	0.0392069	-1.14074				Gm11478	0.0109986	-1.26817		Ddx39	0.0312161	-1.4099				Ccnd3	0.0207969	-1.57789		Gm4708	0.0362228	-2.1399
Gm4811	0.0450622	2.30261	1.18184	2.17462						Gm4811	0.0450622	2.17462		Zkscan8	0.00284876	1.47144				Tmco1	0.0226774	1.25964		Lias	0.0136296	-1.14989				Crlf1	0.0135078	-1.27086		Thg1l	0.0303484	-1.41042				Neurl1a	0.00355491	-1.58557		Med22	0.0360767	-2.14028
Fam227a	0.0472784	2.32145	1.21052	2.15986						Fam227a	0.0472784	2.15986		Ppp2r5e	0.0452713	1.46861				Asph	0.0391383	1.25457		Ywhae	0.00457242	-1.1526				Calhm5	0.0418078	-1.27481		Srgap2	0.0341426	-1.41087				Snrnp35	0.0318281	-1.58573		Pkn3	0.0468766	-2.14852
Eid3	0.00956978	0.992466	-0.0872178	2.11357						Eid3	0.00956978	2.11357		Glcci1	0.0380796	1.46722				Dolk	0.0418653	1.2491		Prpf19	0.0327802	-1.15328				Rbx1-ps	0.00478961	-1.27489		Evl	0.0102327	-1.41525				Smad3	0.0345891	-1.58661		B3galt1	0.0150665	-2.22109
Gch1	0.0134666	2.64006	1.57544	2.09162						Gch1	0.0134666	2.09162		Arl6	0.0134011	1.4611				Ahdc1	0.0167368	1.24818		Tbc1d1	0.0359755	-1.15436				Gm7536	0.0301865	-1.27643		Pwp2	0.0433884	-1.41638				Coro1c	0.00297468	-1.58858		B130034C11Rik	0.0363556	-2.22259
Atl1	0.0120313	2.92838	1.86692	2.08705						Atl1	0.0120313	2.08705		Akr1b10	0.0233161	1.4534				Ube2o	0.019945	1.2476		Ccdc93	0.0272978	-1.16752				Rex1bd	0.0400394	-1.28383		Scap	0.0459366	-1.42302				Vps33a	0.0143214	-1.5988		Ccdc9	0.0365676	-2.23299
Armcx3	0.0322727	4.30584	3.25298	2.07464						Armcx3	0.0322727	2.07464		Mpv17	0.0126562	1.44341				Fam220a	0.0385207	1.24668		Creb3	0.0326459	-1.17178				Tlnrd1	0.0201575	-1.29055		Bcas3	0.00850511	-1.43171				Tsen2	0.0189087	-1.60743		Thtpa	0.0451931	-2.23684
Traf3ip1	0.048854	2.65789	1.60527	2.0743						Traf3ip1	0.048854	2.0743		Pias4	0.0337745	1.44214				B2m	0.0448774	1.24362		Tsn	0.0227809	-1.17319				Phb	0.0414326	-1.29156		Gpx1	0.0164416	-1.43325				Nsmf	0.0488702	-1.60787		Eno3	0.0309331	-2.26875
Zfp566	0.0388652	1.18766	0.143691	2.06189						Zfp566	0.0388652	2.06189		Fmn1	0.00320716	1.43719				Nemf	0.0240394	1.23668		Hmgn1	0.0155101	-1.17392				Foxd2os	0.0223617	-1.29301		Ppp1r8	0.0425918	-1.43375				Gm4799	0.00704461	-1.61014		Nme6	0.0396704	-2.32419
Ddx19b	0.0206287	3.89276	2.86529	2.03845						Ddx19b	0.0206287	2.03845		Ccpg1	0.0498282	1.41622				Sec22b	0.0385047	1.23487		Marchf6	0.00314172	-1.17875				Rangap1	0.0154289	-1.29577		Gm6204	0.0141938	-1.43438				Rabep2	0.0202159	-1.6117		Pycrl	0.0258055	-2.3739
Kdm1b	0.00875406	2.90486	1.89703	2.01089						Kdm1b	0.00875406	2.01089		Trappc11	0.035199	1.41271				Eif5a2	0.0457949	1.23376		Haus8	0.0431707	-1.18111				Tgfbrap1	0.0151625	-1.29733		Mrps7	0.00813879	-1.43469				Ncaph2	0.0230086	-1.61423		Sall4	0.0364243	-2.3776
Gfra1	0.0475273	0.787979	-0.203432	1.98813						Gfra1	0.0475273	1.98813		Synj1	0.0018882	1.41134				Brca2	0.0492323	1.23013		Tanc1	0.0344845	-1.18661				Eif1ad	0.00240664	-1.29866		Mrpl54	0.021947	-1.43619				Gm5805	0.0139491	-1.61609		Gm48887	0.00748452	-2.40074
Enpp5	0.0106991	4.43273	3.44631	1.98126						Enpp5	0.0106991	1.98126		Nectin3	0.0467059	1.40707				Prpf6	0.049112	1.22695		Cux1	0.0391768	-1.18802				Cipc	0.00215395	-1.30088		Gm2614	0.029043	-1.43943				Psmb10	0.00262897	-1.62034		Gm36988	0.0400854	-2.44246
Pgm2	0.0161834	3.86717	2.92666	1.91921						Pgm2	0.0161834	1.91921		Lpin2	0.0193249	1.40577				Taf5	0.0106006	1.19364		Chtop	0.0238381	-1.19319				Cab39l	0.0105016	-1.30588		Ntmt1	0.0356242	-1.44134				Eif3b	0.026572	-1.6244		Prag1	0.00470968	-2.46599
Arhgef10	0.0197941	1.94933	1.02165	1.90221						Arhgef10	0.0197941	1.90221		Gm1976	0.0488326	1.39927				Clk4	0.043049	1.19363		Rarres2	0.0327853	-1.1967				Tsen34	0.0186507	-1.30718		Ppm1g	0.0322478	-1.44187				Rpia	0.0186703	-1.63612		Gm15760	0.0305627	-2.49059
Mau2	0.00417038	4.35967	3.45538	1.87162						Mau2	0.00417038	1.87162		Ccnh	0.0449334	1.39926				P2rx7	0.0238763	1.19079		Cep70	0.0390008	-1.19684				Cenpn	0.0190177	-1.31005		Cd151	0.044769	-1.44337				Wdr78	0.0201808	-1.64113		Trmt61a	0.0236186	-2.59574
Gm49708	0.0435499	3.5099	2.6086	1.86776						Gm49708	0.0435499	1.86776		Senp8	0.0214416	1.39907				Ppp2r3a	0.0145584	1.18119		Cdkn2aipnl	0.0126395	-1.19819				Akap11	0.0422667	-1.31032		Trak1	0.0348698	-1.44383				Cox5b-ps	0.0390568	-1.64128		Gm13268	0.0488578	-2.63404
Cpeb2	0.0341672	1.69317	0.798761	1.85885						Cpeb2	0.0341672	1.85885		Gm43513	0.0286092	1.39875				Tnfaip8l1	0.0217851	1.17972		Gpat4	0.0396627	-1.20124				St3gal5	0.0102954	-1.31305		Gm48226	0.0155712	-1.44427				Ppcdc	0.0262788	-1.6415		A130012E19Rik	0.00205011	-2.81778
2210418O10Rik	0.00501104	2.83265	1.95718	1.83461						2210418O10Rik	0.00501104	1.83461		Snx25	0.0240285	1.38917				Srsf5	0.019865	1.17774		Rps21	0.0321786	-1.20363				Ogdh	0.0186716	-1.31382		Fam110a	0.0144278	-1.44884				Urgcp	0.00885774	-1.64606		Cfap300	0.0430794	-2.82385
R3hdm2	0.0274429	4.7802	3.92563	1.80823						R3hdm2	0.0274429	1.80823		Aifm2	0.0281198	1.38058				Spout1	0.00232469	1.17672		Slc12a4	0.00947733	-1.20665				Gart	0.0209734	-1.31441		Elf4	0.0360125	-1.44943				Cotl1	0.0237167	-1.66537		Ahr	0.0165882	-2.83188
Gm20657	0.00956956	-0.781665	-1.62712	1.79683						Gm20657	0.00956956	1.79683		Il13ra1	0.00823997	1.37923				Flii	0.0371733	1.17578		S1pr2	0.0375934	-1.20688				Zfp869	0.0155017	-1.31656		Tk1	0.0410688	-1.45167				Wdr74	0.0477069	-1.6672		Gm6206	0.030483	-2.9054
Fzd5	0.0164759	1.48771	0.655153	1.78084						Fzd5	0.0164759	1.78084		Btbd1	0.0319922	1.37858				Nktr	0.0353455	1.17544		Rps25-ps1	0.0375446	-1.21042				Atp5md	0.016369	-1.31804		Snhg1	0.02128	-1.47135				Rab26os	0.0387808	-1.69537		Chtf18	0.0144105	-2.91776
Unc13d	0.0379653	0.461766	-0.365077	1.7738						Unc13d	0.0379653	1.7738		Uap1	0.0152262	1.37557				Atrnl1	0.0170339	1.17058		Pwp1	0.0145269	-1.21112				Gm20045	0.0442051	-1.31865		Coro7	0.0175729	-1.47214				Gm42893	0.00972073	-1.69608		Gm16045	0.015272	-3.66244
Tnip2	0.0129932	3.03449	2.2181	1.76099						Tnip2	0.0129932	1.76099		Ints6	0.0194909	1.37511				Rab18	0.00227176	1.17019		Mfsd10	0.0465125	-1.21116				Mcm2	0.0402119	-1.32156		Ptpn21	0.0323584	-1.47454				Gm9575	0.0437035	-1.69961		Ppm1e	0.049591	-3.73081
Chmp1b	0.0403186	3.68779	2.88567	1.74366						Chmp1b	0.0403186	1.74366		Nudt2	0.0394865	1.36787				Ubn2	0.00772546	1.1701		Samm50	0.0380465	-1.21254				Dnph1	0.0248864	-1.32223		Rps16-ps2	0.0120156	-1.47723				Cnst	0.0450214	-1.70014		Etv5	0.0337819	-3.84557
Srp54c	0.0226809	5.80006	5.00168	1.73914						Srp54c	0.0226809	1.73914		Gm37607	0.00648554	1.36093				Faf2	0.0136604	1.16003		Pcif1	0.0240847	-1.21328				Serbp1	0.0266333	-1.32608		Ccdc12	0.0466175	-1.47979				Gm7434	0.0467545	-1.7044		9330151L19Rik	0.021083	-3.87821
Glce	0.00178932	3.28446	2.48859	1.73612						Glce	0.00178932	1.73612		Pias2	0.0331285	1.35581				Stambp	0.0132675	1.1591		Elp3	0.027515	-1.21707				Banf1	0.00904682	-1.32878		Gm6863	0.0152751	-1.47982				Zfp866	0.0209443	-1.71119		Rpusd2	0.00462367	-4.08923
Cblb	0.0162079	2.23738	1.44599	1.73075						Cblb	0.0162079	1.73075		Nfe2l1	0.0348258	1.3558				Nkapd1	0.0345414	1.15559		Tonsl	0.046485	-1.21834				Emc1	0.00591868	-1.32966		Stat3	0.0427004	-1.48064				Slc25a28	0.0133043	-1.71231		Gm42898	0.049761	-4.19291
Gm47542	0.0422616	2.48563	1.71245	1.70903						Gm47542	0.0422616	1.70903		Rnf185	0.0402688	1.35332				Gnptg	0.0394938	1.15525		Spc24	0.0490517	-1.21993				Tmem51	0.0350962	-1.33247		Mast3	0.00965561	-1.48389				E330034L11Rik	0.0310005	-1.71714		Amd-ps3	0.0182635	-4.27229
Gm16072	0.0470455	2.65558	1.89639	1.69254						Gm16072	0.0470455	1.69254		Ostm1	0.040889	1.35234				Psma4	0.00365453	1.14898		Glis3	0.0216717	-1.22178				Snu13	0.0149773	-1.33288		Plekhg3	0.0444276	-1.48575				Sirt6	0.0304698	-1.72038		Ccl5	0.00612578	-4.46867
Mynn	0.0364533	4.07581	3.32687	1.68055						Mynn	0.0364533	1.68055		Pcyox1	0.0406108	1.35196				Ylpm1	0.0265783	1.1465		Rpl7	0.0383455	-1.22311				6720475M21Rik	0.0263017	-1.33302		Bop1	0.0232731	-1.48618				Adssl1	0.00549624	-1.72917		Masp1	0.0192024	-4.62262
Tasor2	0.0441137	2.9404	2.20904	1.6602						Tasor2	0.0441137	1.6602		Fkbp10	0.00514271	1.35187				Fkrp	0.00731389	1.14552		Eef1d	0.0312549	-1.22327				Pafah1b2	0.0408306	-1.33391		Unk	0.0485247	-1.48663				Phf21b	0.0130187	-1.73059		Gm44758	0.0461341	-7.45622
Tenm4	0.0124757	3.51157	2.7867	1.65274						Tenm4	0.0124757	1.65274		Rbak	0.0488687	1.35079				Gm16196	0.00941466	1.14534		Csnk1d	0.0170837	-1.22401				4933431E20Rik	0.0482495	-1.34016		Tpm3	0.0491157	-1.48823				Grk6	0.00325354	-1.74233		A130050O07Rik	0.0307467	-7.96171
Sp3os	0.0488455	1.53246	0.812161	1.64752						Sp3os	0.0488455	1.64752		Arl5b	0.0126	1.34986				Dnajc10	0.0264589	1.14456		Thap11	0.0075948	-1.22419				Cdca5	0.0235095	-1.34382		Osbpl5	0.0386659	-1.49026				Polr1b	0.0215044	-1.74444		Gm5546	0.0111235	-9.03539
Sec24d	0.0128482	4.05823	3.34634	1.63795						Sec24d	0.0128482	1.63795		Spopl	0.0260337	1.34212				BC005537	0.0411054	1.14147		Ehmt1	0.000840648	-1.22973				Ssh1	0.0312152	-1.34656		Cdca4	0.0138753	-1.4949				Cep89	0.0219261	-1.74585
Cdkl2	0.0309455	2.37848	1.66805	1.63629						Cdkl2	0.0309455	1.63629		Plekhh3	0.0138641	1.33363				Appl1	0.0326435	1.13522		Zfp275	0.045812	-1.23259				Akt2	0.0193321	-1.35215		Ndufaf5	0.0460437	-1.50106				Gm10639	0.0139674	-1.79074
Ccdc82	0.0155525	4.20546	3.49683	1.63426						Ccdc82	0.0155525	1.63426		Kif3b	0.0144693	1.33327				Znfx1	0.0305114	1.13291		Psmb5	0.00355043	-1.23666				Zfp219	0.0475263	-1.35876		Rpl28-ps1	0.025663	-1.50569				Ccdc163	0.0374293	-1.81475
Apex2	0.0215869	1.8705	1.16469	1.63106						Apex2	0.0215869	1.63106		Daxx	0.0361885	1.33318				Yme1l1	0.0153305	1.12623		Ess2	0.0268028	-1.23836				Polh	0.0287749	-1.36006		Zbtb18	0.00283511	-1.51606				Rmi2	0.0251486	-1.82
Hoxa10	0.00511289	4.32409	3.62448	1.62406						Hoxa10	0.00511289	1.62406		Pja2	0.0499924	1.32218				Rala	0.0296539	1.12484		Dot1l	0.0363077	-1.24006				Arl6ip4	0.0209392	-1.36492		2310061I04Rik	0.0226666	-1.5161				Sigirr	0.010966	-1.83157
Map2k6	0.0432968	2.59414	1.90413	1.6133
Rbm4	0.0333568	4.15523	3.46961	1.60839
Inafm2	0.0176587	3.21058	2.54139	1.59017
Bbx	0.0344046	6.16565	5.49952	1.5868
Tubb2a	0.0346314	4.00132	3.33695	1.58487
Gm16153	0.0117983	2.00408	1.34112	1.58332
Insr	0.0431802	2.72389	2.06213	1.58201
Arl6ip6	0.0128449	4.76824	4.1097	1.57848
Uvssa	0.0348875	4.74727	4.09289	1.57393
Ddx19a	0.025454	5.10626	4.45747	1.56785
Jpx	0.0370819	3.82142	3.17444	1.56588
B930086L07Rik	0.0210356	2.32759	1.68312	1.56316
Tsen15	0.0476315	4.71286	4.08061	1.54998
Zyg11b	0.0194532	5.25304	4.6464	1.52271
Arvcf	0.0311247	2.74164	2.14054	1.51687
Aga	0.0148078	4.79718	4.20746	1.50496
Tmem64	0.0142732	3.59128	3.00213	1.50436
Zgrf1	0.0441117	4.32694	3.75077	1.49088
Ap1s2	0.0454315	5.45415	4.87888	1.48995
Lsm1	0.00194947	3.9678	3.40046	1.48179
Shox2	0.0352606	4.63957	4.07261	1.48141
Zkscan8	0.00284876	3.38842	2.83119	1.47144
Ppp2r5e	0.0452713	6.48393	5.92948	1.46861
Glcci1	0.0380796	3.62913	3.07604	1.46722
Arl6	0.0134011	3.19698	2.64993	1.4611
Akr1b10	0.0233161	4.28873	3.7493	1.4534
Mpv17	0.0126562	5.78335	5.25387	1.44341
Pias4	0.0337745	5.09044	4.56223	1.44214
Fmn1	0.00320716	5.26682	4.74357	1.43719
Ccpg1	0.0498282	4.24195	3.73991	1.41622
Trappc11	0.035199	4.99654	4.49807	1.41271
Synj1	0.0018882	4.97594	4.47888	1.41134
Nectin3	0.0467059	4.85236	4.35967	1.40707
Lpin2	0.0193249	4.8001	4.30874	1.40577
Gm1976	0.0488326	2.27939	1.79472	1.39927
Ccnh	0.0449334	5.2264	4.74174	1.39926
Senp8	0.0214416	3.42616	2.94169	1.39907
Gm43513	0.0286092	1.67457	1.19044	1.39875
Snx25	0.0240285	3.84215	3.36793	1.38917
Aifm2	0.0281198	3.14429	2.67901	1.38058
Il13ra1	0.00823997	1.56614	1.10227	1.37923
Btbd1	0.0319922	5.14709	4.68391	1.37858
Uap1	0.0152262	3.80337	3.34334	1.37557
Ints6	0.0194909	5.08502	4.62548	1.37511
Nudt2	0.0394865	4.08162	3.62969	1.36787
Gm37607	0.00648554	2.05725	1.61266	1.36093
Pias2	0.0331285	4.59062	4.15146	1.35581
Nfe2l1	0.0348258	6.60442	6.16527	1.3558
Rnf185	0.0402688	4.80436	4.36786	1.35332
Ostm1	0.040889	4.84155	4.4061	1.35234
Pcyox1	0.0406108	5.62836	5.19331	1.35196
Fkbp10	0.00514271	3.75214	3.31718	1.35187
Rbak	0.0488687	3.55723	3.12343	1.35079
Arl5b	0.0126	3.61422	3.18141	1.34986
Spopl	0.0260337	4.4216	3.99709	1.34212
Plekhh3	0.0138641	3.9979	3.58254	1.33363
Kif3b	0.0144693	6.31506	5.9001	1.33327
Daxx	0.0361885	5.17485	4.75998	1.33318
Pja2	0.0499924	5.8358	5.43288	1.32218
Usp34	0.0113678	7.33377	6.93795	1.3157
B3glct	0.049171	5.25642	4.8623	1.31414
Dnajb14	0.0348229	5.53736	5.14376	1.31367
Gm37939	0.00806299	3.4865	3.09345	1.31316
Steap1	0.021679	4.08607	3.70288	1.30423
4632427E13Rik	0.0497981	5.68272	5.30142	1.30251
Il18bp	0.0230503	3.47306	3.09458	1.29998
Lats1	0.0210661	4.4506	4.07594	1.29653
Fndc3b	0.0156856	5.36234	4.99048	1.29402
Tmem135	0.0156421	4.48828	4.11791	1.29269
D5Ertd579e	0.0374386	5.60742	5.23814	1.29171
Zfp113	0.0498577	4.01456	3.65161	1.28605
Tnrc6b	0.0183953	6.08939	5.72851	1.28421
Scaper	0.0492252	4.68697	4.32723	1.28319
Taok3	0.0172335	6.47398	6.11464	1.28284
Insig2	0.0387147	5.44981	5.09143	1.28198
Itsn2	0.0190015	6.34782	5.99519	1.27688
Aph1a	0.00598394	5.99954	5.64828	1.27568
Atad2b	0.0394865	5.45072	5.0996	1.27555
Spata7	0.0472627	3.51375	3.16812	1.27071
Mlx	0.0466143	4.52871	4.19279	1.26218
Tmco1	0.0226774	6.4086	6.07559	1.25964
Asph	0.0391383	5.05342	4.72622	1.25457
Dolk	0.0418653	4.22337	3.90248	1.2491
Ahdc1	0.0167368	4.35802	4.03819	1.24818
Ube2o	0.019945	4.96795	4.64879	1.2476
Fam220a	0.0385207	4.26433	3.94624	1.24668
B2m	0.0448774	6.76399	6.44945	1.24362
Nemf	0.0240394	7.25907	6.9526	1.23668
Sec22b	0.0385047	6.64618	6.34183	1.23487
Eif5a2	0.0457949	1.97031	1.66724	1.23376
Brca2	0.0492323	4.87811	4.5793	1.23013
Prpf6	0.049112	6.44899	6.15391	1.22695
Taf5	0.0106006	3.82839	3.57302	1.19364
Clk4	0.043049	4.71656	4.4612	1.19363
P2rx7	0.0238763	4.07107	3.81915	1.19079
Ppp2r3a	0.0145584	3.18293	2.94269	1.18119
Tnfaip8l1	0.0217851	2.90001	2.66156	1.17972
Srsf5	0.019865	7.33468	7.09866	1.17774
Spout1	0.00232469	6.06444	5.82967	1.17672
Flii	0.0371733	5.91444	5.68082	1.17578
Nktr	0.0353455	7.28566	7.05246	1.17544
Atrnl1	0.0170339	2.99106	2.76384	1.17058
Rab18	0.00227176	5.63994	5.4132	1.17019
Ubn2	0.00772546	6.49894	6.27231	1.1701
Faf2	0.0136604	5.50232	5.28815	1.16003
Stambp	0.0132675	4.56913	4.35612	1.1591
Nkapd1	0.0345414	4.98135	4.77272	1.15559
Gnptg	0.0394938	4.16642	3.95822	1.15525
Psma4	0.00365453	7.91086	7.7105	1.14898
Ylpm1	0.0265783	6.32735	6.13011	1.1465
Fkrp	0.00731389	5.06243	4.86643	1.14552
Gm16196	0.00941466	2.18038	1.98461	1.14534
Dnajc10	0.0264589	6.50484	6.31005	1.14456
BC005537	0.0411054	5.91749	5.72659	1.14147
Appl1	0.0326435	5.21609	5.03312	1.13522
Znfx1	0.0305114	3.79737	3.61734	1.13291
Yme1l1	0.0153305	5.96958	5.79807	1.12623
Rala	0.0296539	6.84813	6.67841	1.12484
Vcp	0.0414008	9.32169	9.15704	1.12089
Phospho2	0.0401498	4.18698	4.03923	1.10784
Zfp871	0.0271689	6.70218	6.59138	1.07983
Slc2a9	0.0188896	1.47409	1.55967	-1.06111
Pole4	0.0291082	7.09978	7.19617	-1.06909
Emsy	0.0379445	6.41813	6.52788	-1.07905
Arhgap42	0.0491044	3.13323	3.25315	-1.08667
Phax	0.000197144	5.499	5.63773	-1.10094
Paqr4	0.0430086	4.69707	4.83953	-1.10379
Ndufs5-ps	0.0222956	4.12112	4.26572	-1.10542
Afg3l1	0.0486034	6.32588	6.48043	-1.11307
D10Wsu102e	0.021659	5.65638	5.82492	-1.12392
Uck1	0.0159919	3.84262	4.01334	-1.12562
Dnajc9	0.00269803	6.15629	6.32946	-1.12753
Pdp2	0.0251539	4.75133	4.92542	-1.12826
Ankrd40	0.0110689	6.13243	6.31081	-1.13161
Ahsa1	0.00421705	5.9125	6.09614	-1.13574
Pdhx	0.0229609	4.91671	5.10134	-1.13653
Racgap1	0.0390046	7.26747	7.45386	-1.13791
Nuf2	0.0431193	5.33905	5.52746	-1.1395
Ppp1cc	0.0392069	7.44135	7.63132	-1.14074
Lias	0.0136296	5.89619	6.09768	-1.14989
Ywhae	0.00457242	9.93031	10.1352	-1.1526
Prpf19	0.0327802	5.93872	6.14446	-1.15328
Tbc1d1	0.0359755	4.66954	4.87663	-1.15436
Ccdc93	0.0272978	4.92709	5.15055	-1.16752
Creb3	0.0326459	4.52885	4.75756	-1.17178
Tsn	0.0227809	8.74161	8.97205	-1.17319
Hmgn1	0.0155101	9.29401	9.52535	-1.17392
Marchf6	0.00314172	5.00913	5.24639	-1.17875
Haus8	0.0431707	4.50592	4.74607	-1.18111
Tanc1	0.0344845	5.55143	5.79828	-1.18661
Cux1	0.0391768	5.64229	5.89085	-1.18802
Chtop	0.0238381	6.8759	7.13072	-1.19319
Rarres2	0.0327853	2.58655	2.84561	-1.1967
Cep70	0.0390008	3.66523	3.92447	-1.19684
Cdkn2aipnl	0.0126395	5.93858	6.19944	-1.19819
Gpat4	0.0396627	6.8842	7.14873	-1.20124
Rps21	0.0321786	8.59155	8.85893	-1.20363
Slc12a4	0.00947733	4.29213	4.56314	-1.20665
S1pr2	0.0375934	5.26565	5.53694	-1.20688
Rps25-ps1	0.0375446	7.8415	8.11701	-1.21042
Pwp1	0.0145269	5.19512	5.47147	-1.21112
Mfsd10	0.0465125	4.22143	4.49781	-1.21116
Samm50	0.0380465	7.03865	7.31669	-1.21254
Pcif1	0.0240847	4.89044	5.16935	-1.21328
Elp3	0.027515	5.1946	5.47802	-1.21707
Tonsl	0.046485	3.15363	3.43854	-1.21834
Spc24	0.0490517	6.44379	6.73059	-1.21993
Glis3	0.0216717	1.98874	2.27772	-1.22178
Rpl7	0.0383455	9.3206	9.61115	-1.22311
Eef1d	0.0312549	8.00318	8.29392	-1.22327
Csnk1d	0.0170837	6.79967	7.09129	-1.22401
Thap11	0.0075948	4.25729	4.54912	-1.22419
Ehmt1	0.000840648	5.61683	5.91518	-1.22973
Zfp275	0.045812	4.55757	4.85927	-1.23259
Psmb5	0.00355043	6.99422	7.30066	-1.23666
Ess2	0.0268028	3.14333	3.45177	-1.23836
Dot1l	0.0363077	6.43643	6.74684	-1.24006
Dip2a	0.00870394	3.62158	3.9338	-1.24162
Tbl1x	0.00701919	5.70789	6.02107	-1.24245
Pprc1	0.0335876	3.93229	4.2465	-1.24333
Atp5a1	9.15175e-06	9.02057	9.33666	-1.24496
Tubb5	0.0412224	10.244	10.562	-1.24661
Polr2a	0.0421077	6.23727	6.55746	-1.2485
Gnptab	0.00262442	4.30499	4.62537	-1.24866
Apip	0.0209834	4.92002	5.24118	-1.24933
Ppcs	0.0155763	4.29023	4.61448	-1.25201
Lsm2	0.0233051	5.798	6.12233	-1.25208
Frmd8	0.0380879	5.21321	5.5415	-1.25552
Ttc9c	0.0197365	4.75494	5.08657	-1.25843
Gm10282	0.0170004	6.47447	6.80856	-1.26059
Noct	0.0211282	2.97501	3.31122	-1.26243
Gm9616	0.0403902	6.58004	6.91637	-1.26254
Map7d1	0.012016	5.4928	5.83003	-1.26333
Dlst	0.0482488	6.35108	6.68882	-1.26377
Usp39	0.0261724	5.79451	6.13235	-1.26386
Gins4	0.0359893	5.32706	5.66688	-1.2656
Tpm1	0.0488537	8.68441	9.02665	-1.26772
Gm11478	0.0109986	8.34008	8.68283	-1.26817
Crlf1	0.0135078	3.31356	3.65937	-1.27086
Calhm5	0.0418078	1.99319	2.34347	-1.27481
Rbx1-ps	0.00478961	3.39806	3.74843	-1.27489
Gm7536	0.0301865	8.62997	8.98208	-1.27643
Rex1bd	0.0400394	5.90324	6.26369	-1.28383
Tlnrd1	0.0201575	4.17206	4.54004	-1.29055
Phb	0.0414326	5.69574	6.06486	-1.29156
Foxd2os	0.0223617	3.76352	4.13425	-1.29301
Rangap1	0.0154289	8.26373	8.63754	-1.29577
Tgfbrap1	0.0151625	3.79577	4.17131	-1.29733
Eif1ad	0.00240664	5.55384	5.93086	-1.29866
Cipc	0.00215395	3.65978	4.03927	-1.30088
Cab39l	0.0105016	4.63277	5.01779	-1.30588
Tsen34	0.0186507	6.06922	6.45569	-1.30718
Cenpn	0.0190177	3.81115	4.20077	-1.31005
Akap11	0.0422667	5.18476	5.57468	-1.31032
St3gal5	0.0102954	6.35514	6.74806	-1.31305
Ogdh	0.0186716	5.97939	6.37316	-1.31382
Gart	0.0209734	5.72049	6.1149	-1.31441
Zfp869	0.0155017	4.22079	4.61756	-1.31656
Atp5md	0.016369	6.47307	6.87147	-1.31804
Gm20045	0.0442051	2.40359	2.80265	-1.31865
Mcm2	0.0402119	6.84937	7.2516	-1.32156
Dnph1	0.0248864	5.61954	6.02251	-1.32223
Serbp1	0.0266333	10.7754	11.1826	-1.32608
Banf1	0.00904682	6.75445	7.16456	-1.32878
Emc1	0.00591868	6.42877	6.83982	-1.32966
Tmem51	0.0350962	5.87673	6.29083	-1.33247
Snu13	0.0149773	7.9286	8.34315	-1.33288
6720475M21Rik	0.0263017	0.339554	0.754252	-1.33302
Pafah1b2	0.0408306	6.52955	6.94521	-1.33391
4933431E20Rik	0.0482495	3.44297	3.86537	-1.34016
Cdca5	0.0235095	3.66161	4.08795	-1.34382
Ssh1	0.0312152	3.83639	4.26566	-1.34656
Akt2	0.0193321	5.97865	6.41391	-1.35215
Zfp219	0.0475263	4.60854	5.05083	-1.35876
Polh	0.0287749	4.55855	5.00222	-1.36006
Arl6ip4	0.0209392	6.20518	6.654	-1.36492
Epc1	0.0400556	4.29875	4.74931	-1.36657
Odf2	0.042616	5.01382	5.46723	-1.36927
Trmt12	0.0267325	3.08036	3.53524	-1.37067
Pdxk	0.0459625	5.19596	5.65285	-1.37258
Phb2	0.0436553	8.01985	8.47859	-1.37434
Acaca	0.0274335	4.76657	5.22601	-1.37501
Rilpl1	0.0145935	3.81289	4.27341	-1.37604
Gm11537	0.0255306	2.76656	3.22732	-1.37627
Snrpg	0.0182388	7.49531	7.96183	-1.38177
Rpsa-ps10	0.0278394	8.07866	8.54706	-1.38357
Gm13611	0.0138171	8.23524	8.70881	-1.38854
Rbbp5	0.0115514	4.62074	5.09442	-1.38864
Gm10288	0.0218544	8.3026	8.7776	-1.38993
Zfp955a	0.00877101	3.44606	3.92138	-1.39023
Eif4h	0.0423758	7.31328	7.78863	-1.39026
Alyref	0.0430384	5.69182	6.16928	-1.39229
Rps19-ps6	0.0362507	5.90847	6.39308	-1.39922
Vps9d1	0.00337868	3.13133	3.62001	-1.40316
Tyms	0.0444083	5.91351	6.40223	-1.4032
Mylk	0.000786923	6.5913	7.08379	-1.40686
Ddx39	0.0312161	6.63095	7.12654	-1.4099
Thg1l	0.0303484	1.36302	1.85914	-1.41042
Srgap2	0.0341426	5.28859	5.78518	-1.41087
Evl	0.0102327	4.49006	4.99112	-1.41525
Pwp2	0.0433884	3.44145	3.94366	-1.41638
Scap	0.0459366	4.84045	5.34941	-1.42302
Bcas3	0.00850511	4.77243	5.29017	-1.43171
Gpx1	0.0164416	6.28207	6.80135	-1.43325
Ppp1r8	0.0425918	4.00491	4.5247	-1.43375
Gm6204	0.0141938	2.81703	3.33746	-1.43438
Mrps7	0.00813879	5.44	5.96075	-1.43469
Mrpl54	0.021947	5.84069	6.36294	-1.43619
Gm2614	0.029043	4.59838	5.12388	-1.43943
Ntmt1	0.0356242	4.21487	4.74228	-1.44134
Ppm1g	0.0322478	6.9411	7.46904	-1.44187
Cd151	0.044769	6.31872	6.84816	-1.44337
Trak1	0.0348698	4.52144	5.05134	-1.44383
Gm48226	0.0155712	2.35983	2.89017	-1.44427
Fam110a	0.0144278	4.28501	4.81991	-1.44884
Elf4	0.0360125	2.79108	3.32657	-1.44943
Tk1	0.0410688	7.11911	7.65683	-1.45167
Snhg1	0.02128	6.5134	7.07054	-1.47135
Coro7	0.0175729	4.17505	4.73296	-1.47214
Ptpn21	0.0323584	3.93791	4.49818	-1.47454
Rps16-ps2	0.0120156	7.76	8.32289	-1.47723
Ccdc12	0.0466175	4.8795	5.44489	-1.47979
Gm6863	0.0152751	4.13368	4.6991	-1.47982
Stat3	0.0427004	4.98978	5.556	-1.48064
Mast3	0.00965561	3.1136	3.68298	-1.48389
Plekhg3	0.0444276	5.96321	6.5344	-1.48575
Bop1	0.0232731	5.42179	5.9934	-1.48618
Unk	0.0485247	3.32356	3.8956	-1.48663
Tpm3	0.0491157	7.87894	8.45254	-1.48823
Osbpl5	0.0386659	3.52356	4.09913	-1.49026
Cdca4	0.0138753	5.69472	6.27477	-1.4949
Ndufaf5	0.0460437	2.99272	3.5787	-1.50106
Rpl28-ps1	0.025663	8.3597	8.95012	-1.50569
Zbtb18	0.00283511	2.77969	3.38001	-1.51606
2310061I04Rik	0.0226666	4.41196	5.01232	-1.5161
Trak2	0.0250092	5.32706	5.92841	-1.51714
Gcn1	0.0222636	4.89605	5.50303	-1.52307
Retreg3	0.0128132	1.71603	2.32643	-1.52667
Mon1a	0.0311952	2.07366	2.68521	-1.5279
Usp11	0.0449359	2.63613	3.24961	-1.52994
Rgl2	0.00335193	3.66761	4.28564	-1.53478
Rps15-ps3	0.0258871	6.46955	7.08792	-1.53514
Gm8186	0.0333898	5.61375	6.23924	-1.54273
Ypel1	0.0467162	0.241655	0.869637	-1.5454
Wars2	0.0369452	2.06285	2.69242	-1.54711
Rps10-ps2	0.0422659	4.4393	5.06989	-1.5482
Tuba1b	0.0176455	11.3456	11.9781	-1.55026
Ech1	0.0436995	4.78713	5.42139	-1.55214
Gm5963	0.0265527	3.36132	3.99644	-1.55307
Slc4a7	0.0454595	4.93041	5.56787	-1.55558
1810026B05Rik	0.0424853	2.49747	3.13986	-1.56091
Ppp2r5d	0.00440053	5.25309	5.90343	-1.56954
Enpp2	0.0492968	4.5345	5.18675	-1.57161
Prr12	0.0273057	3.95548	4.61024	-1.57436
Zfp653	0.00776143	1.39342	2.04934	-1.57562
Ccnd3	0.0207969	7.39376	8.05176	-1.57789
Neurl1a	0.00355491	0.737893	1.40289	-1.58557
Snrnp35	0.0318281	2.83703	3.50217	-1.58573
Smad3	0.0345891	3.77712	4.44306	-1.58661
Coro1c	0.00297468	7.37955	8.04729	-1.58858
Vps33a	0.0143214	4.13182	4.80882	-1.5988
Tsen2	0.0189087	3.66856	4.35332	-1.60743
Nsmf	0.0488702	2.32598	3.01113	-1.60787
Gm4799	0.00704461	3.03068	3.71787	-1.61014
Rabep2	0.0202159	3.01086	3.69945	-1.6117
Ncaph2	0.0230086	6.64486	7.3357	-1.61423
Gm5805	0.0139491	4.2929	4.98541	-1.61609
Psmb10	0.00262897	3.47699	4.17329	-1.62034
Eif3b	0.026572	6.21588	6.91579	-1.6244
Rpia	0.0186703	3.81373	4.52401	-1.63612
Wdr78	0.0201808	0.202557	0.917244	-1.64113
Cox5b-ps	0.0390568	5.98449	6.69931	-1.64128
Ppcdc	0.0262788	2.97634	3.69135	-1.6415
Urgcp	0.00885774	3.74727	4.46628	-1.64606
Cotl1	0.0237167	5.59146	6.3273	-1.66537
Wdr74	0.0477069	3.64039	4.37782	-1.6672
Rab26os	0.0387808	3.7546	4.5162	-1.69537
Gm42893	0.00972073	1.76985	2.53206	-1.69608
Gm9575	0.0437035	1.90196	2.66717	-1.69961
Cnst	0.0450214	2.33015	3.0958	-1.70014
Gm7434	0.0467545	1.94181	2.71107	-1.7044
Zfp866	0.0209443	2.61975	3.39476	-1.71119
Slc25a28	0.0133043	2.68031	3.45626	-1.71231
E330034L11Rik	0.0310005	1.98678	2.76679	-1.71714
Sirt6	0.0304698	1.49813	2.28086	-1.72038
Adssl1	0.00549624	1.00503	1.79511	-1.72917
Phf21b	0.0130187	0.971403	1.76266	-1.73059
Grk6	0.00325354	3.9919	4.79291	-1.74233
Polr1b	0.0215044	3.61996	4.42273	-1.74444
Cep89	0.0219261	3.38529	4.18922	-1.74585
Gm10639	0.0139674	0.64826	1.48882	-1.79074
Ccdc163	0.0374293	2.15491	3.01468	-1.81475
Rmi2	0.0251486	3.96685	4.83079	-1.82
Sigirr	0.010966	0.99916	1.87224	-1.83157
Rpl18-ps2	0.035356	5.84161	6.71569	-1.83283
Iba57	0.0243594	3.12233	3.99727	-1.83393
Gm5905	0.0211616	4.92142	5.79694	-1.83466
Shank2	0.0470892	0.373745	1.26854	-1.85934
Med12	0.0308945	3.70529	4.60259	-1.86258
Gm43848	0.0401862	0.613982	1.54492	-1.90652
Setmar	0.0210475	1.69151	2.62909	-1.91532
AC160336.1	0.0128525	0.398599	1.36095	-1.94848
Ass1	0.0457337	-0.168339	0.801257	-1.95829
Samd11	0.00974627	3.64598	4.63553	-1.98556
Rpl10a-ps1	0.0395208	6.11943	7.11246	-1.99036
Gpd1	0.0390628	3.48522	4.49765	-2.01731
D130040H23Rik	0.0362209	-0.602581	0.421812	-2.0341
Hunk	0.0125986	2.35097	3.38226	-2.04384
2700062C07Rik	0.00795361	2.35844	3.39086	-2.04545
Dennd6b	0.0220827	0.363687	1.40138	-2.05294
Arl11	0.0418997	2.35651	3.4012	-2.06293
9130008F23Rik	0.0120066	1.04975	2.09492	-2.06361
Hpse	0.00223984	2.51481	3.56507	-2.0709
E330034G19Rik	0.0403196	2.17315	3.24854	-2.10729
Gm4708	0.0362228	3.13288	4.23042	-2.1399
Med22	0.0360767	3.53267	4.63047	-2.14028
Pkn3	0.0468766	1.10341	2.20675	-2.14852
B3galt1	0.0150665	0.553803	1.70507	-2.22109
B130034C11Rik	0.0363556	0.605642	1.75789	-2.22259
Ccdc9	0.0365676	3.29374	4.45271	-2.23299
Thtpa	0.0451931	0.643532	1.80499	-2.23684
Eno3	0.0309331	3.74589	4.92779	-2.26875
Nme6	0.0396704	2.75757	3.9743	-2.32419
Pycrl	0.0258055	3.22038	4.46764	-2.3739
Sall4	0.0364243	-0.125858	1.12365	-2.3776
Gm48887	0.00748452	1.53791	2.80139	-2.40074
Gm36988	0.0400854	1.21877	2.5071	-2.44246
Prag1	0.00470968	1.40023	2.70239	-2.46599
Gm15760	0.0305627	0.822969	2.13946	-2.49059
Trmt61a	0.0236186	3.30378	4.67993	-2.59574
Gm13268	0.0488578	-0.1368	1.26048	-2.63404
A130012E19Rik	0.00205011	-0.0710786	1.42348	-2.81778
Cfap300	0.0430794	-0.635779	0.861883	-2.82385
Ahr	0.0165882	0.933402	2.43516	-2.83188
Gm6206	0.030483	-0.181704	1.35703	-2.9054
Chtf18	0.0144105	2.14426	3.68912	-2.91776
Gm16045	0.015272	-0.375858	1.49695	-3.66244
Ppm1e	0.049591	-0.604742	1.29475	-3.73081
Etv5	0.0337819	1.00848	2.95168	-3.84557
9330151L19Rik	0.021083	0.106545	2.06194	-3.87821
Rpusd2	0.00462367	-1.20066	0.83117	-4.08923
Gm42898	0.049761	-0.408599	1.65935	-4.19291
Amd-ps3	0.0182635	-0.0981264	1.99688	-4.27229
Ccl5	0.00612578	-0.723937	1.43591	-4.46867
Masp1	0.0192024	1.54818	3.75689	-4.62262
Gm44758	0.0461341	-1.37872	1.51973	-7.45622
A130050O07Rik	0.0307467	-0.732043	2.26103	-7.96171
Gm5546	0.0111235	-1.15717	2.01842	-9.03539
Hmga2	0.0500336	6.52705	7.25855	-1.66036
CAAA01066123.1	0.0500599	3.75574	4.18567	-1.34717
Gm5120	0.0501138	3.15143	1.62654	2.87765
Sart1	0.0504209	4.90457	5.28522	-1.30193
Rassf1	0.0504946	5.43836	5.20719	1.17379
4930453N24Rik	0.0505253	5.10773	4.92906	1.13184
Tufm	0.0505858	4.4096	4.95073	-1.45511
Mpc1	0.0506083	4.89575	4.74537	1.10986
Cpne2	0.0509009	4.7042	4.03643	1.58861
Trub1	0.0509672	3.97523	3.49098	1.39886
Rpl31-ps8	0.0509796	9.68939	10.1051	-1.33396
Herc1	0.0512023	5.72797	5.56724	1.11785
Fbxo21	0.0512468	5.11059	4.56752	1.45707
Chordc1	0.0512714	6.27076	6.53323	-1.19953
Cep250	0.0514156	4.24553	4.69465	-1.36521
Tpm4	0.0514582	7.67487	7.96033	-1.2188
Mdm1	0.0516526	1.55171	-0.195559	3.35723
Pdxdc1	0.0516665	4.99318	4.29434	1.62321
Zfp524	0.0518849	2.97127	3.60672	-1.55342
Bola2	0.0520209	6.03112	6.31627	-1.21853
Ccnl1	0.0521341	6.91022	6.62923	1.21503
Akirin1	0.0522492	4.57839	4.2544	1.25179
2310068J16Rik	0.0523224	0.613708	-0.0869349	1.62523
Dmxl1	0.0523947	4.14411	3.3741	1.70528
Gm17134	0.0524841	6.84241	7.18486	-1.26791
Zbtb40	0.0526176	2.7194	3.27725	-1.47207
Gm4149	0.0529687	7.54049	8.26512	-1.65249
Pdia5	0.053038	3.10311	2.67485	1.34561
Cav1	0.0531322	4.36857	3.80469	1.47824
Coq9	0.0531327	4.11752	3.87125	1.18613
Nes	0.0532151	3.50115	4.09707	-1.51144
Vezf1	0.0532306	5.66002	5.41958	1.18135
Macroh2a1	0.0532336	6.94851	7.27636	-1.25514
Poli	0.0532803	3.15499	3.4646	-1.23937
Pou6f1	0.0533019	2.58788	3.49956	-1.88124
Pmp22	0.0533339	5.7956	6.1121	-1.24531
Zbtb7a	0.0536624	7.16456	7.11258	1.03669
Polr2m	0.0539083	6.43384	6.76587	-1.25879
Timm29	0.0539693	4.12841	3.87995	1.18794
Tgfbr2	0.054055	4.13669	3.70174	1.35187
Synj2	0.0540961	2.71905	3.27705	-1.47223
2810013P06Rik	0.0542549	2.49698	1.31228	2.27316
Lrrfip2	0.0543604	5.70079	5.31148	1.30977
Slc66a2	0.0544095	3.33657	3.69982	-1.28632
Rps10-ps1	0.0545516	6.30449	6.77263	-1.38333
Polr2i	0.0545561	5.31789	5.74384	-1.34346
Zdhhc20	0.05522	6.17554	5.98096	1.14439
Socs3	0.0556104	2.03511	1.16863	1.82321
Gm44187	0.0556471	-0.47397	0.525713	-1.99956
Ankib1	0.0556768	4.56606	4.36484	1.14967
Gm10120	0.0556843	4.37918	5.28344	-1.87158
Gm2395	0.0556877	1.18945	2.15923	-1.95854
Gm2412	0.0556907	0.856786	1.82657	-1.95855
Heca	0.055871	3.75696	3.35635	1.32006
Dtnbp1	0.0558739	6.04889	6.54777	-1.41311
Pimreg	0.0558978	5.55207	5.93785	-1.30657
Nudt16l1	0.0559939	6.20453	6.49227	-1.22072
Cdca8	0.0560199	6.70295	7.05103	-1.27287
1700030K09Rik	0.0560504	5.62229	5.95581	-1.26009
Tmem115	0.0560948	2.56207	3.58876	-2.03734
Tmem223	0.0561102	4.03681	4.73877	-1.62671
Ppwd1	0.0561836	4.19148	4.40441	-1.15904
Nsun5	0.0563098	5.60096	5.93143	-1.25742
Irf2bp1	0.056327	4.72437	5.35783	-1.55128
Rapgef3	0.0566029	4.2582	4.98942	-1.66005
Hspb2	0.0566115	2.71686	3.59416	-1.83694
Ptrh2	0.0567057	5.01039	5.48925	-1.39364
Mex3c	0.0568512	3.75292	3.34607	1.32579
Blcap	0.0569737	4.53774	4.21385	1.25169
Epm2aip1	0.057016	3.97277	4.48392	-1.42518
Gm9922	0.0570342	0.176126	-0.886993	2.08944
Gon7	0.0570611	4.94454	4.04852	1.86092
Iqgap3	0.0571685	4.95053	5.67157	-1.64838
Slc25a4	0.0572084	9.42308	9.65726	-1.17624
Cnot2	0.0572359	4.96451	5.13212	-1.1232
Dicer1	0.0572382	6.29633	5.98418	1.24155
Rps6kc1	0.05744	3.03735	3.33747	-1.23124
E130309D02Rik	0.0574756	3.62861	3.94208	-1.24269
Ago1	0.0576969	3.5849	3.88692	-1.23287
4933439C10Rik	0.0577622	1.61398	2.65693	-2.06044
Tprkb	0.058182	5.78644	6.05441	-1.20411
Cpsf4	0.0582015	3.43453	4.0533	-1.53557
Ddb1	0.0582056	7.22694	7.61253	-1.30639
Hspa4l	0.0582079	4.98812	4.47435	1.42777
Bphl	0.0582624	2.63734	3.14953	-1.42622
Polr1c	0.058449	6.37321	6.65107	-1.21239
Nt5dc1	0.058532	2.95842	2.47453	1.39851
Atp2b1	0.0587123	7.7637	7.36763	1.31591
Slc30a4	0.0587894	4.23739	3.81442	1.34068
Gm38042	0.058803	0.545563	2.28932	-3.34907
Nme3	0.0588131	3.07249	3.73524	-1.5831
Ttc39c	0.058913	1.73802	0.778378	1.94483
Cep295	0.0589963	5.2691	4.83125	1.35458
Rnaseh2b	0.0591063	4.35714	4.8629	-1.41987
Palb2	0.0591153	2.70748	2.10418	1.51919
Katnbl1	0.0591621	5.22342	5.69146	-1.38322
Myh9	0.0593198	8.33271	8.42049	-1.06273
Gm15772	0.0594539	7.40939	8.04184	-1.5502
Ptprk	0.0596006	4.05213	3.06358	1.98419
Tmem131l	0.0596139	4.36129	3.78022	1.49596
Zfp263	0.0596833	3.26791	4.09126	-1.76951
Bckdk	0.0597163	4.77887	5.32821	-1.46341
Rfc3	0.0598715	5.43735	5.73312	-1.22754
Mafa	0.059944	0.313554	1.55604	-2.36606
Cdk2ap1	0.0600583	7.39032	7.81295	-1.34037
Rogdi	0.0601272	1.77157	1.40425	1.28996
Slc43a1	0.0601656	0.767498	1.81628	-2.06878
Riox1	0.0603749	5.00094	5.29293	-1.22433
Chchd4	0.0604855	5.64468	6.13496	-1.40472
Scai	0.0605324	3.4403	2.90797	1.44626
E2f1	0.060589	5.90392	6.4549	-1.46508
Mat2a	0.060685	8.69189	8.9095	-1.16281
Kmt2e	0.0608019	7.57409	7.44239	1.09559
Dctd	0.0608379	2.1104	3.29683	-2.27588
Idua	0.0608749	2.72987	2.52895	1.14943
Glrx5	0.0609799	6.8997	7.22095	-1.24942
Brip1os	0.061117	6.41831	6.681	-1.19972
1190005I06Rik	0.0611218	2.36655	2.61147	-1.18503
Prim2	0.0611634	4.80922	5.19655	-1.30797
Ttc28	0.0612915	5.00162	4.83107	1.12549
Zfp472	0.0613915	3.44332	2.50239	1.91976
Rbm12b2	0.0614116	1.26508	0.716567	1.46257
Gm49474	0.0615697	-0.668957	0.736227	-2.64852
Nop14	0.0618236	6.27068	6.11165	1.11654
Arhgef1	0.0618444	3.91173	3.00165	1.87915
Cndp2	0.0619014	3.558	4.0549	-1.41117
Ogt	0.0620362	4.60112	5.13148	-1.4443
Golga4	0.0620827	6.28262	5.78586	1.41105
Rbpms2	0.062133	2.75818	2.22839	1.44373
Pgk1-rs7	0.0621662	1.21515	1.92483	-1.63544
Slc26a2	0.0623663	4.72811	4.43398	1.22614
Ppp1ccb	0.0624123	2.74861	3.28772	-1.45308
D1Ertd622e	0.0624396	3.69217	3.26799	1.34181
Vdac3-ps1	0.0625333	0.00774751	1.21452	-2.30821
Maoa	0.0625792	5.27888	5.06346	1.16104
Mcm6	0.0626837	7.54711	7.92764	-1.30181
Mrtfa	0.0628225	3.06702	3.93329	-1.82294
Trappc4	0.062902	5.77615	5.99127	-1.1608
Prnp	0.0629631	5.58563	5.19952	1.30686
Rbmx	0.0632673	4.95237	5.40737	-1.37078
Gm14438	0.0633421	0.576776	1.97076	-2.62804
Rps8-ps2	0.0633421	0.576776	1.97076	-2.62804
Pnrc2	0.063674	5.25152	4.73928	1.42626
Gm10039	0.0637477	2.06447	3.29861	-2.35241
Spice1	0.0637979	3.11291	2.63409	1.39361
Klhl30	0.063921	3.48256	3.97074	-1.40267
Col4a5	0.0640202	1.96686	0.72173	2.37039
Sec63	0.064075	6.89088	6.67116	1.16451
Rnf115	0.0641338	5.30687	5.06031	1.18638
Ints11	0.0641953	4.26313	4.76873	-1.41971
Trim37	0.0642232	5.97594	6.08035	-1.07506
Tmem8b	0.0643174	1.63524	1.09499	1.45423
Sf3b4	0.0643229	5.4396	5.65032	-1.15726
Zfp157	0.0644035	3.00078	2.48624	1.42854
Ccdc112	0.064443	3.25155	1.85904	2.62536
Ndc1	0.064455	5.85716	6.16369	-1.23673
Chfr	0.0644855	4.14899	3.76136	1.30824
2310022B05Rik	0.0644959	4.85695	5.34115	-1.3988
Map2k5	0.0645937	3.53941	4.14879	-1.5256
Ctnnbip1	0.0646294	5.16903	5.38016	-1.1576
Numbl	0.0646542	3.94279	3.25537	1.6104
Enkd1	0.0646789	3.73514	4.41853	-1.60591
Mapkapk3	0.0647593	2.67025	3.34623	-1.59768
Rsl24d1	0.06481	4.55664	5.03241	-1.39066
Pear1	0.0648977	2.88951	3.34697	-1.37312
Dennd6a	0.0649226	3.41311	3.73402	-1.24912
Phf6	0.0651295	4.5464	4.08813	1.37389
Cenpi	0.0652069	2.59127	3.1418	-1.46462
Dock6	0.0652491	3.52132	3.0706	1.36672
Asphd2	0.0652584	-0.102668	1.94557	-4.13599
Itfg2	0.0653496	3.96139	4.30699	-1.27068
Thoc2	0.0654195	7.32659	7.22091	1.076
Zfp65	0.0655084	1.53411	2.44087	-1.87482
Tmcc2	0.065634	4.61693	4.8952	-1.21274
Tagap1	0.0656362	4.6202	5.27895	-1.5787
Ppm1f	0.0657924	2.92703	3.73823	-1.75468
Kdm2b	0.0659213	3.31965	2.57947	1.67038
Gtf2f1	0.065948	5.74035	5.91663	-1.12997
Prkar1a	0.0660002	7.62826	7.86629	-1.17938
Tsc1	0.0662016	4.52074	4.6604	-1.10165
Aktip	0.0663831	5.52824	5.15041	1.29939
Parp16	0.0663955	3.31743	2.80303	1.4284
Gm18078	0.0664176	3.04694	3.91875	-1.82996
Prpf31	0.0664247	5.05797	5.25737	-1.14822
Vmn1r71	0.0664865	0.309678	0.979984	-1.59141
Tbcel	0.0665272	5.3059	4.79542	1.42452
Uck2	0.0665596	6.36396	6.66616	-1.23302
Zfp512	0.0667299	4.79873	5.1971	-1.31802
Smyd2	0.0667355	5.46776	5.97976	-1.42603
Gon4l	0.0668419	5.60286	5.32354	1.21363
Sumo3	0.0669174	8.8755	9.13648	-1.19829
Gm6344	0.0669381	0.220338	2.91106	-6.45637
Ssh2	0.0669398	4.81661	4.53919	1.21202
Zfp30	0.0670485	3.89726	3.51504	1.30335
Mrps26	0.0672287	5.44526	5.88834	-1.35951
Gm9794	0.0673278	9.293	9.6851	-1.3123
Focad	0.0673395	1.46943	2.5285	-2.08359
Ppargc1b	0.0673495	3.74329	4.02756	-1.2178
Cep120	0.0674463	4.5965	4.06465	1.44579
Vps53	0.0674669	5.66934	5.75265	-1.05945
Nek6	0.0676107	4.80684	5.29805	-1.40562
Adamtsl4	0.0676949	3.62951	3.10611	1.43735
Ramp2	0.067946	2.20515	3.0096	-1.74647
Rps13-ps2	0.0679622	8.02718	8.49054	-1.37875
Plcxd1	0.0680241	-41.7295	0.875073	-6687310000000
Nme7	0.0680768	3.53582	3.2194	1.24523
Gm48768	0.068248	2.52724	1.41492	2.16192
Clip2	0.0682709	0.865011	-0.195559	2.08576
Abraxas2	0.0684224	4.91563	4.37076	1.4589
Tbc1d25	0.0685791	2.10728	3.3478	-2.36284
Coa6	0.0686542	2.85943	1.15596	3.25683
Pip5k1c	0.0687012	3.38418	4.12772	-1.67428
Cyb561a3	0.068985	2.54487	1.72423	1.76619
Carf	0.0690008	3.18199	2.42383	1.69133
Thap6	0.0690416	1.11104	-0.179451	2.44611
Matr3	0.0691513	6.79878	6.45703	1.26729
Adam15	0.0691743	5.4861	4.99373	1.40676
Sdc2	0.0694739	5.81411	5.50233	1.24124
Zeb2os	0.0695465	3.47572	4.27704	-1.74269
Impa2	0.0696141	4.06293	4.98397	-1.89349
Actr6	0.0696729	3.27514	2.63376	1.55982
Apc	0.0697635	5.54147	5.21201	1.25655
Gm48632	0.0697657	1.50227	0.782061	1.64742
Nono	0.0699686	7.99657	8.36558	-1.29147
Ankle1	0.0701349	2.57184	3.22433	-1.57188
Gm12184	0.0701413	5.81719	5.54064	1.2113
1810055G02Rik	0.0701459	3.011	3.64629	-1.55325
Cep95	0.0703285	4.20526	3.58642	1.53564
Spire1	0.070348	4.05404	4.548	-1.4083
Tent4b	0.0703695	5.21445	5.38438	-1.125
Stard3nl	0.0703777	2.54202	2.93444	-1.31259
Drap1	0.0704455	6.73196	6.44598	1.21924
Srrd	0.0704697	3.35465	3.92632	-1.48625
Rbm43	0.0706459	2.34276	3.02677	-1.6066
Trex1	0.0707944	1.66343	2.53398	-1.82835
Nap1l4	0.0708936	7.18683	7.54947	-1.28577
Atp5e	0.0709242	7.73777	7.85197	-1.08237
Cdc25b	0.0711962	6.29805	6.62654	-1.2557
Timm9	0.0712803	5.91908	6.39163	-1.38756
Rapgef6	0.071348	5.55006	5.2833	1.2031
Ndufb1-ps	0.0713696	6.29144	5.64546	1.56481
Gm10616	0.0713785	-1.81191	-0.509428	-2.46652
Mpp5	0.0714951	5.61153	5.06258	1.46302
Gm26811	0.0715366	1.14215	0.135404	2.00937
AV099323	0.071566	1.78798	2.85687	-2.09782
Mrps18a	0.0717119	4.93363	5.02848	-1.06796
Cwc15	0.0718165	7.45378	7.30967	1.10505
Otud4	0.0720047	5.26701	5.60867	-1.26721
Hmg20b	0.0720302	5.67862	5.18236	1.41055
Arl5a	0.0721792	6.42294	6.53877	-1.08359
Ccdc130	0.0722	2.94789	3.65021	-1.62713
Zfp322a	0.0723414	5.19993	4.87386	1.25359
Sin3b	0.072663	6.78568	7.10288	-1.24591
2810454H06Rik	0.0727439	1.20462	2.19611	-1.98824
Coq6	0.0728562	3.18797	3.9908	-1.74452
Dmrta2	0.0730965	5.58097	5.78146	-1.14909
Grb14	0.0731972	0.958707	0.384513	1.48885
Slc9a5	0.0732673	2.40023	2.79681	-1.31639
Hnrnpr	0.0734044	6.46682	6.28932	1.13092
Hipk2	0.0735981	4.30858	3.61552	1.6167
Ndufa11b	0.0736257	0.608219	1.45642	-1.80025
Tmem237	0.0736439	4.98422	4.42393	1.47456
Fam89a	0.0736807	0.603527	1.91585	-2.48342
Cerk	0.0737842	5.01585	5.29731	-1.21542
Dipk1b	0.0737918	2.04476	3.29183	-2.37359
Prrc2a	0.0738008	5.84497	5.45013	1.3148
Hexim2	0.0738601	1.57738	2.22298	-1.56439
Mrps35	0.0739778	5.55672	5.41121	1.10612
Gnas	0.0740587	9.61236	9.43015	1.13462
Thoc6	0.0741524	3.59384	4.08384	-1.40444
Gcat	0.0741729	4.58526	4.98049	-1.31515
1700123M08Rik	0.0743893	0.560439	-0.918831	2.78807
Tmx1	0.0744114	7.13396	7.39277	-1.19649
N4bp2l2	0.0746017	6.28713	5.93491	1.27652
Gm10069	0.0746426	1.63994	2.5279	-1.85055
Tsr1	0.0746977	5.69926	6.02536	-1.25362
Zcchc17	0.074808	5.64511	5.77903	-1.09727
Gm10073	0.0749389	7.23032	7.94873	-1.64536
Mrpl2	0.0750182	5.67277	6.00605	-1.25988
Ctdp1	0.0750963	2.65988	3.31033	-1.56966
Dennd2c	0.0752332	0.649026	1.59942	-1.9324
Bnip2	0.0752364	7.92582	8.14504	-1.1641
Stxbp5	0.0753232	4.3469	4.06238	1.21801
Arrb2	0.0754159	4.08439	4.54917	-1.38012
Slc30a5	0.0754868	4.08453	3.16955	1.88554
Rad51c	0.0756006	2.53896	1.52046	2.02581
Mcts2	0.07561	3.64164	3.91699	-1.21029
A630072M18Rik	0.0756118	-4.41132	-0.162865	-19.0069
Oip5os1	0.0756257	6.81575	6.56062	1.19344
Gatad2a	0.0757516	5.87727	6.34225	-1.38029
Cnep1r1	0.0758195	4.41773	3.6502	1.70235
Rbm8a2	0.0758759	7.18694	6.94894	1.17936
Gm49314	0.0759221	1.72387	0.930323	1.73333
Tmem63b	0.0759516	4.87529	4.12284	1.68465
Nudt16	0.0760028	3.35989	2.81618	1.45772
Cuedc1	0.0760113	2.96864	3.67115	-1.62733
Vps51	0.0761853	2.41267	3.28982	-1.83674
Slirp	0.0764173	6.84535	7.33556	-1.40466
Rps7-ps3	0.0765235	9.6278	9.96921	-1.267
Ppp1r14b	0.0766959	6.36846	6.81143	-1.3594
Ppih	0.0768124	3.97328	4.41421	-1.35748
Mis18bp1	0.0769473	5.79277	6.2817	-1.4034
Lin54	0.0770112	4.40618	3.75141	1.57436
Tubb4b	0.0770162	8.77316	8.97733	-1.15202
Nqo1	0.0772212	3.83548	3.06199	1.70939
Stx16	0.0772241	4.17687	4.79862	-1.53874
Cript	0.0772978	5.02069	5.32535	-1.23513
2010204K13Rik	0.0774203	2.60115	3.3086	-1.63291
Rpl13a	0.0774613	10.149	10.3995	-1.18959
Fam71f1	0.077604	2.05894	3.12415	-2.09247
Lasp1	0.0776268	6.11832	6.86287	-1.67545
Ercc1	0.0777026	3.29914	3.9495	-1.56956
Msrb3	0.0777307	3.10763	2.47869	1.54643
Mettl2	0.0778007	3.42084	4.25444	-1.78214
Actr1b	0.0778202	6.39936	6.61535	-1.1615
Txnl4a	0.0778525	5.50527	5.97339	-1.38331
Cdca7l	0.0778565	5.60098	6.06358	-1.37803
Pfkfb3	0.0779136	3.4001	3.98191	-1.49673
Eif4ebp3	0.0779283	3.16971	3.82313	-1.57289
Nt5dc2	0.0780683	4.46386	5.63256	-2.24809
Tmem17	0.0781596	1.54837	2.40366	-1.80913
Zfp874a	0.078319	1.14992	-0.819934	3.91727
Lockd	0.0784121	5.97958	6.37102	-1.3117
Tmem117	0.0787938	0.67035	-0.489797	2.2348
Def6	0.0787995	2.65901	3.01963	-1.28398
Uso1	0.0789768	5.12807	4.58931	1.45273
Calr	0.0791415	9.69676	9.50893	1.13905
Gm8692	0.0792223	2.7044	3.44105	-1.66631
Smg5	0.0792224	4.64635	5.31563	-1.59027
C130075A20Rik	0.0794423	-0.665772	1.56392	-4.69035
Ppfia1	0.0794471	6.03594	6.33399	-1.22948
Sec61a2	0.0795721	2.7876	3.38703	-1.51511
Cop1	0.079614	4.87959	4.57182	1.23779
Rnf103	0.0798797	3.39573	2.18265	2.31832
Unc93b1	0.0798802	1.68097	0.991005	1.61324
Arhgdib	0.0798911	6.32005	6.91891	-1.51452
Cbx6	0.079927	8.43944	8.27192	1.12313
Mettl6	0.0799316	4.47292	4.09124	1.30286
Mtx2	0.0799622	4.67554	4.37342	1.23296
Stard7	0.0802353	6.68134	7.00162	-1.24857
Sec23a	0.0803458	4.916	4.63872	1.21191
Gm17139	0.0805826	3.30763	3.87294	-1.47971
Cog6	0.0807237	3.36703	2.78127	1.50083
Cct3	0.0808298	8.33337	8.638	-1.23509
Baz2a	0.0811026	5.27302	4.54767	1.65331
Fbxo4	0.0811644	4.38348	3.15153	2.34884
Cryzl1	0.0811929	5.45886	5.10436	1.27855
Prodh	0.0812042	3.20511	3.82451	-1.53623
Gm15503	0.0814444	0.72933	-1.07819	3.5004
Tlr4	0.0814831	3.32309	3.75666	-1.35057
Akr1b3	0.0815181	6.27462	6.7729	-1.41253
Fam193a	0.0815229	6.22409	6.32936	-1.0757
Mrps6	0.0816176	6.93067	7.23681	-1.2364
Rbm48	0.0817473	4.06746	3.52855	1.45287
Crbn	0.0817861	3.94819	3.58688	1.28459
Trerf1	0.0817982	4.06354	4.38807	-1.25225
Gm43379	0.0818212	1.51159	-0.162315	3.19078
Thoc3	0.0818884	6.63925	6.87337	-1.17619
Pnp	0.0819759	3.62601	2.69311	1.90912
Zfp316	0.0822462	3.61478	4.07136	-1.37228
Gp1bb	0.0823535	0.214695	2.78927	-5.95695
Arid4b	0.0823987	6.47919	6.03929	1.35651
Hykk	0.0824325	1.32407	-0.197879	2.87178
Zfp958	0.082621	2.16495	3.04871	-1.84518
Pgpep1	0.0827426	4.56573	4.09133	1.38934
Birc5	0.0828436	8.30036	8.68292	-1.30365
Lsm11	0.0828903	4.11018	4.52662	-1.33463
Anks1	0.0829013	3.58043	4.24431	-1.58434
Kdm3b	0.0829948	2.70373	1.74382	1.94518
Gm14303	0.0831418	6.86961	7.3075	-1.35462
Trib2	0.0831487	2.32512	2.88046	-1.46951
Cep135	0.083154	4.84349	5.1804	-1.26305
Hcn1	0.0831584	2.74104	1.99374	1.67865
Setd2	0.0831837	5.92167	5.39314	1.44246
Pdgfrb	0.0832262	1.81142	2.05219	-1.18163
Steap2	0.0834111	4.69695	4.30399	1.31309
Pctp	0.0834438	4.04001	3.51501	1.43893
Rps3	0.0834599	9.52869	9.80315	-1.20955
Tceal8	0.083512	5.08488	4.88503	1.14858
Gm5422	0.0836077	0.359387	2.04849	-3.22456
Gm5844	0.0836752	7.06562	6.68676	1.30031
Tgs1	0.0837026	5.67035	5.26807	1.3216
Hnrnpa1	0.0837227	7.97793	8.30363	-1.25327
Kif1c	0.084353	5.93326	6.24697	-1.2429
Map1s	0.0843607	4.4596	4.67922	-1.16443
Zfp870	0.0843765	2.51723	3.28278	-1.70002
Bcl2l2	0.0843817	0.852879	-0.27458	2.18474
B4galt5	0.0843844	4.93516	5.21254	-1.21199
Adpgk	0.0844906	3.68149	3.04594	1.55353
L1cam	0.0845172	2.54439	3.65975	-2.16649
Gm43915	0.0846186	3.02582	2.48383	1.45598
Champ1	0.0847145	4.70392	5.04894	-1.27017
Rps18-ps5	0.0847939	8.58862	9.02163	-1.35005
Tbc1d14	0.0847961	3.14947	3.30376	-1.11288
Asf1a	0.0848168	5.06736	4.37844	1.61208
S100a16	0.0848264	1.74454	3.0779	-2.51988
Smim8	0.0849929	3.54145	3.00016	1.45527
Copz2	0.0850552	3.49021	3.98211	-1.4063
Cfap36	0.0851594	5.2097	4.18774	2.03068
Napg	0.0851615	4.64859	4.32139	1.25457
Sapcd2	0.0851627	3.82153	4.21177	-1.31061
Rad9b	0.0851643	5.77992	6.22213	-1.35868
Gosr1	0.0851872	2.98329	2.05299	1.90568
Rpl38	0.085224	4.77723	5.54435	-1.70187
Hmg20a	0.0854784	5.07885	4.6912	1.30826
Urb2	0.0855241	1.08149	1.82994	-1.67998
Edc3	0.0855645	5.48027	5.9041	-1.34148
Ankhd1	0.0856224	6.70496	6.38978	1.24417
Pde10a	0.0857037	0.446519	1.9103	-2.75831
Maml3	0.0857666	2.13688	3.21636	-2.11327
Tmem101	0.0859282	3.8417	4.32215	-1.39518
Armcx5	0.0860626	3.3721	2.83739	1.44866
Rbm19	0.0861034	3.66726	4.1994	-1.44607
Zfp397	0.0862036	3.09882	3.43801	-1.26504
Syap1	0.0862416	1.95396	0.915177	2.05449
Atp5k-ps2	0.0862904	2.05411	2.6587	-1.52055
Mcrs1	0.0863179	4.24142	4.68836	-1.36315
Baz2b	0.0863214	5.74664	5.46171	1.21836
Jrkl	0.0863226	3.6036	2.27399	2.51335
Trappc1	0.0863981	5.7441	6.15058	-1.32545
Neurl2	0.0864402	1.38887	2.25088	-1.81758
Hsp90ab1	0.0864959	12.4038	12.2962	1.07741
Dpp8	0.0865069	4.95125	4.58073	1.29282
Emc8	0.0865295	5.81096	6.20464	-1.31374
C130036L24Rik	0.0866989	1.98431	2.66957	-1.60799
Cnpy4	0.0867082	4.5501	3.56897	1.97402
Scamp1	0.0867268	5.64852	6.11841	-1.385
Rgs16	0.0869263	1.50727	1.9565	-1.36531
Qrich1	0.086944	4.84459	5.1303	-1.21901
Slc35b2	0.0869651	6.13388	5.83905	1.22673
Psmg4	0.0870364	4.55109	4.83324	-1.216
Gm43980	0.0870464	3.05842	2.12181	1.91402
Calr-ps	0.0871136	3.08326	1.91096	2.25371
Lrrcc1	0.0871811	5.64953	5.08745	1.47639
Mrpl51	0.087285	7.42885	7.65285	-1.16797
Pex1	0.087379	3.9601	3.4593	1.41499
Ephb4	0.087416	2.42684	0.971553	2.74211
Ddx24	0.0875395	7.33562	7.49995	-1.12065
Cast	0.0875699	5.74697	5.4016	1.27047
Hjurp	0.0877029	6.53444	6.85309	-1.24716
Gm10131	0.0879041	6.70455	6.97094	-1.20279
Nfatc2	0.0880698	4.03667	4.86485	-1.77545
Gm42841	0.0880821	-0.705119	1.11858	-3.53987
Phkb	0.0882599	4.13979	3.58498	1.46898
Tmem97	0.0882653	6.1155	6.58433	-1.38399
Uba3	0.0884794	5.28342	4.78417	1.41347
Akap1	0.088526	4.40594	4.79479	-1.30935
Cct7	0.0885567	9.33613	9.56485	-1.1718
Rfng	0.0885806	3.50255	4.33047	-1.77512
Kctd2	0.0886065	2.2495	3.03084	-1.71872
Gm6292	0.0886876	4.64016	3.99524	1.56365
Srr	0.0887281	3.77587	3.4058	1.29242
Sec14l2	0.0887405	1.87301	2.4296	-1.47079
Dkk3	0.0888317	3.08593	3.7116	-1.54293
Prpsap1	0.0888987	6.2545	6.63113	-1.2983
Lrsam1	0.0889966	0.150803	1.2637	-2.16279
Tmem168	0.0890175	4.07562	3.08959	1.98073
Usp5	0.0891701	5.60757	6.20661	-1.5147
Haus7	0.0892114	1.50188	2.64556	-2.20943
Gpkow	0.0892269	4.07722	2.32342	3.37246
2210408F21Rik	0.0893577	4.62557	4.2857	1.26565
R3hcc1l	0.0895989	3.79049	4.25284	-1.37778
Synm	0.089718	-0.27094	-1.58221	2.48159
Mta2	0.0897261	4.90836	5.39704	-1.40316
Gpatch1	0.0897419	4.19378	3.74031	1.36933
Rbm22	0.0898931	4.96117	4.47886	1.39697
Kif4	0.0899931	4.57658	4.97476	-1.31784
Apbb1	0.0900121	0.0372578	1.14966	-2.16206
C1ra	0.0900846	3.07461	3.72316	-1.56759
Vasp	0.0902529	5.53337	5.93462	-1.32065
Phf7	0.0904036	0.989173	2.04659	-2.08119
Plk1	0.0904836	6.83378	7.1797	-1.27096
Zfp953	0.090579	1.41501	0.209813	2.30569
Eno1	0.0905901	7.08805	7.98835	-1.86645
Yipf2	0.0905924	5.6342	5.76609	-1.09573
Adarb1	0.0907354	1.91667	0.486944	2.69395
Maf	0.0908223	5.15464	4.6979	1.37243
Gm43009	0.0908772	-0.497433	1.02881	-2.88034
Zfp580	0.0908907	3.62071	4.64563	-2.03484
Gm5436	0.0908967	1.89819	2.55662	-1.57837
Glt8d1	0.0910981	4.10922	3.41891	1.61363
Rpgrip1l	0.0912219	3.89848	3.09438	1.74605
Naca	0.091298	7.12786	7.44736	-1.24789
Stk24	0.0913673	4.20411	4.66323	-1.3747
Iffo2	0.0915824	3.97056	4.55972	-1.50438
Pspc1	0.0916268	4.1779	4.50855	-1.25758
Il18	0.0917151	1.42802	0.271795	2.22873
Chmp2a	0.0917582	5.196	5.74652	-1.46462
Ext1	0.0918122	4.56459	4.73693	-1.12689
Gm21992	0.0919366	3.01253	3.96313	-1.93267
Samd5	0.0920726	1.74468	2.31319	-1.48299
Pvr	0.0921459	4.59721	4.99553	-1.31798
Huwe1	0.0921475	6.52287	6.40168	1.08763
Gm14419	0.0921955	-0.322403	1.32081	-3.12361
Gm45477	0.0922423	0.341239	-0.435298	1.71301
Nod1	0.0924327	0.384302	-0.724429	2.15656
Eef1g	0.0924498	8.48546	8.85941	-1.29589
Ctdnep1	0.092526	5.898	6.37317	-1.39008
Trub2	0.092531	5.80168	6.00682	-1.1528
Dusp10	0.0925409	1.8087	1.56087	1.18742
Rhou	0.0925523	5.79335	6.01627	-1.16709
6720427I07Rik	0.09262	2.85048	2.53539	1.24409
Svbp	0.0927363	3.35905	2.96771	1.31161
Ccnb2	0.0929411	5.43288	5.7399	-1.23715
Nme2	0.0930345	9.24368	9.56971	-1.25355
Col1a2	0.0931285	0.804238	2.08767	-2.43418
Pnrc1	0.0931642	3.91343	3.60505	1.23832
Amotl2	0.0933188	4.07227	4.68173	-1.52569
Gm13421	0.0935979	0.826471	-0.893947	3.29532
Pfkfb1	0.093604	-1.24882	0.584026	-3.56239
Dab2ip	0.093655	4.86982	4.59789	1.20742
Adcy7	0.0937255	5.28007	5.49055	-1.15707
Arl2	0.0937559	4.80016	5.48872	-1.61167
BC005624	0.0937608	4.32646	4.94285	-1.53303
Thnsl1	0.0938	2.76283	2.23497	1.44179
Hif1a	0.0938947	5.97507	5.6489	1.25368
Tle6	0.0939619	2.13266	1.03787	2.13582
Zxdc	0.0942292	4.51119	5.06122	-1.46411
Sft2d3	0.0944262	4.2734	3.62601	1.56633
Timm50	0.0944303	5.51139	6.02011	-1.42279
Nfib	0.0944565	7.20885	7.49683	-1.22093
Marchf8	0.0944609	4.94291	4.37041	1.4871
Bysl	0.0945143	5.94072	6.43901	-1.41254
Gm44292	0.0947095	1.63053	0.294775	2.52407
Akt1	0.0948234	6.98062	7.67987	-1.62367
Rpl3-ps1	0.094944	8.12782	8.64862	-1.43475
Cpeb3	0.0949822	2.58708	2.91725	-1.25716
Amt	0.0950368	0.936241	1.52666	-1.50568
Kmt2a	0.0951963	6.58956	6.47352	1.08376
Ivns1abp	0.0953042	7.33563	7.74615	-1.32917
Mcrip2	0.0955409	2.54356	3.52046	-1.96823
Pdap1	0.0956277	8.64395	8.75073	-1.07683
Mnt	0.0956311	4.01558	4.48524	-1.38479
4933431K14Rik	0.0956568	-1.89506	0.708401	-6.07744
Cenpt	0.0957217	2.39349	2.87307	-1.39433
Prkg2	0.0960167	2.5803	3.8943	-2.48629
Ptpn1	0.0960281	6.17047	6.41805	-1.18722
Dcaf7	0.0961753	6.17705	6.4484	-1.20694
Fasn	0.09626	7.76284	8.0225	-1.1972
Tmem260	0.0963467	3.81812	3.51779	1.23143
Pex7	0.0963552	3.20605	2.79686	1.32795
Cyb5r4	0.0963886	4.882	4.66747	1.16033
Prdm2	0.096417	4.77571	4.3765	1.31879
Egln1	0.0966269	5.24794	5.48184	-1.17601
Plpp5	0.0966989	3.38005	2.73573	1.56301
Tmem143	0.0967158	2.45659	3.13431	-1.5996
Tmem231	0.0967794	3.82968	2.45085	2.60057
Gm49599	0.0967988	3.08489	1.38358	3.25195
Tgif1	0.0970098	3.11891	2.0451	2.10499
Ankrd12	0.0971274	6.42248	5.89975	1.43666
Car13	0.0971341	3.94206	3.56918	1.29494
Pfkm	0.0972118	3.05332	3.49219	-1.35555
Gng8	0.0973867	0.0317781	1.9436	-3.76285
Bmt2	0.0976179	5.76002	5.28973	1.38538
Ebp	0.0977061	6.59228	6.25467	1.26366
Acot7	0.0977101	6.5113	7.01806	-1.42086
Map3k6	0.0977159	1.75816	2.89873	-2.20469
Eya1	0.0977578	4.23014	3.44446	1.7239
Vegfb	0.0979011	5.9081	6.36197	-1.3697
Ninl	0.0979063	4.40898	4.04744	1.28479
Gm20186	0.0981787	0.925979	2.15847	-2.34972
Gne	0.0981931	2.80137	3.55584	-1.687
BC017158	0.0983447	3.61768	4.16775	-1.46416
Ints12	0.0983653	2.59208	2.13816	1.36975
Acbd3	0.0983753	6.50451	6.28818	1.16177
Tnfsf12	0.0983945	1.57974	0.855348	1.65221
6030400A10Rik	0.0985654	0.948946	-0.93044	3.67918
Phactr1	0.0987674	3.83669	3.46041	1.29799
Gm49413	0.0988251	-0.408179	0.880166	-2.44248
Rps15-ps2	0.099049	1.60194	2.48987	-1.85052
Sos2	0.0992984	4.84069	4.49854	1.26765
Mmgt1	0.0996368	5.13025	5.5188	-1.30907
Stk17b	0.0996395	3.28224	2.89826	1.30494
Ube2k	0.0997015	7.19241	6.98876	1.15161
Gm15725	0.0997586	6.97242	7.84047	-1.8252
Zfp362	0.099794	3.30235	3.8663	-1.47831
Kpnb1	0.0998127	7.92316	8.12422	-1.14954
Bcl7c	0.0998304	3.23928	4.06587	-1.77349
Prrg1	0.0999188	1.9588	1.47566	1.39778
Sephs1	0.0999333	5.12216	5.46216	-1.26575
Gm26947	0.099992	0.0910787	1.09556	-2.00622
Mtdh	0.100409	9.22141	9.00465	1.16212
Pi4kb	0.100421	3.5641	2.99431	1.48431
Wrap73	0.100426	3.57792	3.65137	-1.05223
Map4k3	0.10053	2.89517	2.28371	1.5278
Gm8797	0.100543	8.46479	8.82954	-1.28766
Gm37670	0.10061	3.49628	2.66749	1.7762
Bbs7	0.100669	2.62257	1.80591	1.76132
Eif4a3	0.100745	7.52766	7.85662	-1.25611
Ccdc97	0.10077	4.26071	4.64027	-1.30094
Exoc6	0.100787	3.38599	2.43645	1.93127
Rps11-ps1	0.100817	3.99525	4.5195	-1.43818
Dleu2	0.100897	3.93693	4.3165	-1.30096
Rab14	0.100955	8.16509	8.06083	1.07494
Gm13436	0.100996	6.0232	6.41493	-1.31197
Nme4	0.101066	4.42594	5.00287	-1.49167
Dagla	0.101122	2.66918	3.50156	-1.78061
Pigp	0.101442	4.79501	4.20315	1.50718
Pls3	0.101471	5.48191	5.64626	-1.12066
Dusp4	0.101557	3.70424	4.45679	-1.68478
Eif5a	0.101681	8.23388	8.83596	-1.5179
Ccdc85c	0.101681	2.59922	3.07046	-1.3863
Zfp385a	0.101681	1.32108	2.64107	-2.49664
Casz1	0.101806	1.80194	0.479017	2.50172
Smox	0.101974	2.23175	3.32357	-2.13142
Mxra7	0.102032	4.45592	4.93096	-1.38996
Slc15a4	0.102035	5.27153	5.37256	-1.07255
Ints13	0.102144	5.09566	4.49859	1.51264
Cfap410	0.102174	3.6742	4.30112	-1.54426
Dedd	0.102206	-5.04579	0.204947	-38.074
Pecr	0.102231	4.19054	3.67453	1.43
Lyrm7	0.102258	2.11167	2.57633	-1.37999
Dpf2	0.10231	4.32469	4.85096	-1.4402
Ubb-ps	0.102391	7.13011	7.22042	-1.0646
Kank2	0.102509	5.29197	5.61527	-1.25119
Itgb4	0.102672	1.01949	2.5531	-2.89509
Ap3s2	0.102971	4.42662	4.88104	-1.37024
Gask1b	0.10302	5.17228	5.70092	-1.44257
Mccc2	0.103035	1.90789	0.928782	1.97125
Stn1	0.103041	3.15024	3.95031	-1.74119
Tmem248	0.103046	5.63843	6.11411	-1.39057
Gm43340	0.103176	-0.710896	2.10231	-7.02843
Smarcc2	0.103222	5.00561	4.68689	1.24723
Ergic1	0.103236	6.21995	6.72457	-1.41875
Sh3kbp1	0.103387	4.89032	4.6226	1.20391
Gm45137	0.103751	0.689231	-0.257981	1.92814
Slc12a6	0.103805	2.73125	1.95703	1.71027
Nr2f1	0.103853	5.12562	4.90268	1.16711
Adamts10	0.103857	2.11691	3.11138	-1.99234
Tnks	0.103867	5.49127	5.28472	1.15393
Ap4s1	0.103889	3.716	4.09279	-1.29844
Leng1	0.104112	3.41992	3.90641	-1.40103
Zfp184	0.104124	-1.1768	0.600826	-3.42861
Mtfr2	0.104188	2.53937	1.80648	1.66197
Eea1	0.104196	5.91544	5.43758	1.39268
Ssu72	0.104381	5.81219	6.03562	-1.16751
Cdk2ap2	0.104388	5.3439	5.04953	1.22635
Mgat2	0.104466	5.29041	4.76322	1.44112
Eprs	0.104761	8.91533	8.6073	1.23801
Shc1	0.104795	5.867	5.70376	1.1198
Zkscan3	0.10503	5.0918	4.35935	1.66146
Rsbn1l	0.105176	4.40471	4.07775	1.25436
Gm10912	0.105209	-0.865438	1.05199	-3.77749
Serhl	0.105464	5.0899	5.61115	-1.43521
Wdr12	0.10555	6.07063	6.37589	-1.23563
Mrm3	0.105679	3.48396	3.85868	-1.29659
Zdhhc14	0.105685	1.70804	1.16362	1.45844
Gm13422	0.10578	3.30397	2.39927	1.87216
Gna11	0.105783	6.16327	6.41815	-1.19324
2810004N23Rik	0.105804	6.8919	6.70567	1.13779
Kbtbd3	0.105887	1.83513	1.30191	1.44716
Lmf2	0.105942	4.64633	5.0081	-1.285
Klhl9	0.105949	4.72458	3.67193	2.07434
Gm5425	0.105972	3.87075	4.52063	-1.56903
Epb41l4aos	0.106166	4.63231	5.05633	-1.34166
Hyi	0.106183	3.70166	4.8297	-2.18561
9930012K11Rik	0.10621	2.56124	3.37665	-1.7598
Gps1	0.106262	6.50118	6.93564	-1.3514
Crebzf	0.106311	3.21206	3.36323	-1.11047
Zbtb12	0.106381	4.27881	3.86617	1.33112
Slc35a3	0.106537	4.1943	3.8363	1.28164
Gm17029	0.106565	1.63509	1.06843	1.48109
Oxnad1	0.106635	3.67985	3.99753	-1.24633
Strip1	0.106698	5.1117	5.51019	-1.31813
Ncaph	0.106722	4.08326	4.49462	-1.32993
Psmb4	0.106835	8.48864	8.69047	-1.15016
Ipo8	0.106861	5.15215	5.35177	-1.1484
Osbp	0.106877	3.28636	2.27548	2.01513
Upf3a	0.106878	5.24187	5.51744	-1.21047
Xlr3b	0.10698	2.18416	0.955714	2.34315
Hgh1	0.107062	4.22593	4.73846	-1.42655
Slain2	0.107355	5.52691	5.16155	1.2882
Sfxn4	0.107375	0.895299	2.4556	-2.94915
Ehd2	0.107673	2.86294	2.59166	1.20687
Uqcc1	0.107815	4.66012	5.15576	-1.40994
Pnpla8	0.108028	4.10831	3.52888	1.49426
Mir22hg	0.108029	2.8317	0.644561	4.554
Atxn2	0.108058	6.3425	5.66141	1.60335
Abtb2	0.108103	4.18979	4.09373	1.06885
Paox	0.108324	2.99213	3.80698	-1.75912
Gm9385	0.108357	7.45523	7.75977	-1.23502
Rb1cc1	0.108405	5.39085	4.89079	1.41427
Ift74	0.108483	4.8621	4.34494	1.43113
Unc5c	0.108725	4.50735	5.09339	-1.50112
Pcnt	0.10877	5.76788	5.52428	1.18394
Gtf2e1	0.108883	2.92538	3.51173	-1.50144
Hint1	0.10907	9.79727	10.0948	-1.22904
Ptcd3	0.109249	5.47395	5.7913	-1.24604
Rnf130	0.109266	3.98351	2.11077	3.66227
C920021L13Rik	0.109316	-0.704434	0.120777	-1.77179
Ccdc15	0.109387	4.13423	3.58813	1.46013
Mboat2	0.109406	4.63575	4.35092	1.21827
Myo18a	0.109924	5.86262	6.09516	-1.1749
Espl1	0.110098	3.77631	4.3861	-1.52604
Dis3l	0.1102	3.67102	4.09906	-1.3454
2500004C02Rik	0.110228	1.32426	-0.16883	2.81491
Nelfe	0.110247	5.19292	5.50847	-1.24449
Xpot	0.110275	5.65836	5.09623	1.47645
Senp5	0.110288	5.46278	4.96827	1.40884
Gm45206	0.11042	-0.239287	0.819164	-2.0827
Stx4a	0.110434	5.2513	4.79312	1.37381
Rpap2	0.110448	3.5121	2.82315	1.6121
Arhgef39	0.110502	3.42962	3.94306	-1.42745
Socs2	0.110532	2.22442	1.7506	1.38879
St3gal1	0.110612	5.16746	5.67671	-1.42331
Sec14l1	0.110638	4.26468	5.11342	-1.80093
Fbxo11	0.110664	4.68411	4.23032	1.36963
Slc35b1	0.110709	7.02404	6.70837	1.24459
Ift57	0.110732	3.84297	2.98655	1.81054
Gm15427	0.110774	6.33252	7.02941	-1.621
Gm49741	0.11087	0.660698	1.46332	-1.74427
Gm3219	0.110981	1.72045	2.71338	-1.99022
Trim27	0.111062	5.18073	5.4288	-1.18762
Polr2g	0.111079	5.54275	5.9562	-1.33187
Topbp1	0.11126	5.94323	5.79588	1.10753
Mrpl12	0.11137	7.84265	8.10271	-1.19752
Ncor2	0.111408	4.65779	5.18906	-1.4452
Gm14822	0.111474	0.182168	1.78094	-3.02885
Utrn	0.111853	6.16375	5.96092	1.15095
Gm18899	0.111929	4.39858	3.81671	1.49678
Ube2e2	0.111996	2.74476	3.48575	-1.67133
Nop56	0.112323	7.526	7.7458	-1.16457
Mta3	0.112338	3.66411	4.22634	-1.47655
Rtcb	0.112391	6.25818	6.69495	-1.35357
Jpt1	0.112448	7.24509	7.63454	-1.30989
Rtn4	0.112449	7.37506	7.22952	1.10615
Gm37255	0.112695	1.01943	1.60251	-1.49805
Mcm10	0.112719	5.54798	5.92412	-1.29787
Icmt	0.112723	4.19964	3.33347	1.82282
Aldh6a1	0.112736	2.82491	1.98259	1.79292
Csnk1a1	0.113037	7.49296	7.12087	1.29423
Sgsm2	0.1131	5.25949	5.59819	-1.26462
Gcnt1	0.113177	3.2256	3.4137	-1.13926
Pfas	0.113193	5.38652	5.60727	-1.16534
Fads6	0.113378	0.848807	1.45585	-1.52314
Rtel1	0.113506	4.40868	4.75759	-1.27359
Gemin8	0.113589	2.10136	1.48554	1.53243
Xylb	0.113672	1.8568	2.40362	-1.46087
Hnrnpul2	0.113766	5.66799	5.51176	1.11438
Gm4366	0.113786	4.1936	5.30052	-2.15384
Gskip	0.113872	4.39173	3.89225	1.41371
Fem1a	0.113973	5.76434	5.90314	-1.10099
C530043K16Rik	0.114104	1.13263	2.04766	-1.88561
5430434F05Rik	0.114317	1.33508	2.06823	-1.66227
Ccdc22	0.11449	4.04379	4.50667	-1.37829
Gm7666	0.114521	2.23875	3.27131	-2.04566
Zfp595	0.114523	0.0567769	1.80221	-3.35296
Ttf1	0.114557	4.8441	4.13602	1.63363
Xrcc2	0.114683	3.68028	3.12166	1.47286
BC003965	0.114707	4.63827	5.05091	-1.33111
Ube2c	0.114745	7.11402	7.51145	-1.31716
Gm9497	0.114818	1.83417	0.323783	2.84886
Ttc27	0.114966	3.43821	3.69012	-1.19078
Taf1b	0.115036	4.14942	3.38123	1.70314
Dhodh	0.115144	3.71228	4.02403	-1.24121
Commd5	0.115301	4.4482	4.00268	1.3618
Nsd1	0.115307	4.38994	3.98978	1.31966
Esco1	0.115486	3.5489	2.88334	1.58619
Agpat1	0.115727	5.32413	4.96387	1.28366
Zfp850	0.115732	1.61691	0.910523	1.63172
A730017L22Rik	0.115898	1.36819	0.765644	1.5184
Bdnf	0.116005	2.40599	0.868605	2.90267
AW554918	0.116032	2.99043	2.23724	1.68552
Spast	0.116088	4.31912	3.8655	1.36948
Unc5b	0.116104	3.67088	2.80824	1.81836
Hspg2	0.116184	5.26888	5.55905	-1.22278
Erap1	0.116186	2.43907	1.57705	1.81758
Cdh2	0.116496	6.01984	5.74312	1.21144
Xrcc4	0.116519	2.15432	1.84431	1.23972
Fam174a	0.116669	2.75868	2.0605	1.62246
Gid4	0.116759	5.08976	4.72184	1.29049
Rpl37	0.116822	9.80866	10.2581	-1.36547
Gspt2	0.116888	2.64033	2.32364	1.24546
Polr1d	0.116935	7.00749	7.41039	-1.32216
Pknox2	0.116974	-0.689561	0.729551	-2.67421
Mfn1	0.116986	4.6986	4.91664	-1.16315
Bnip3l	0.117125	6.7401	6.47931	1.19814
Gm13166	0.117172	2.88187	3.57676	-1.61876
Pygo1	0.117301	2.47763	2.8704	-1.31291
Cebpg	0.117658	5.27007	4.85918	1.32951
Cant1	0.117714	5.39228	5.77933	-1.30771
Erbb2	0.117724	1.9841	2.38013	-1.31589
Gm12191	0.117766	8.44665	8.8588	-1.33067
Zdhhc17	0.117807	2.45058	1.40738	2.0608
Lrrc8d	0.118038	4.55297	4.19333	1.28311
Gm9776	0.11806	1.1834	0.1704	2.01811
Gphn	0.11806	3.65786	3.17428	1.3982
Gm36936	0.118133	1.52038	1.06197	1.37403
Zup1	0.118169	3.57696	3.09772	1.39401
Arid2	0.118175	5.60825	5.48354	1.09029
Sdf2l1	0.118362	5.24523	4.92146	1.25159
Bcl2l13	0.11844	5.27272	4.82731	1.3617
Zdhhc18	0.118452	3.79459	3.13547	1.57911
Wdpcp	0.118513	2.21138	2.44196	-1.17331
Btbd3	0.118532	4.11063	4.38561	-1.20997
Emc9	0.118555	2.35363	1.74663	1.52309
Flywch1	0.1187	6.51804	6.27996	1.17942
N4bp3	0.118753	1.47442	2.19949	-1.65298
Nudt1	0.118819	5.43272	5.77018	-1.26353
Zbtb2	0.118854	2.47115	3.61846	-2.21501
Iqcc	0.118942	1.72111	2.17479	-1.36954
4933421O10Rik	0.118959	1.43741	1.12975	1.23769
Ndufa12-ps	0.119044	3.768	4.40461	-1.55467
Fam92a	0.119249	4.19611	3.77989	1.33442
Hspa5	0.119275	10.6064	10.2466	1.28331
Gpatch3	0.119378	0.779056	1.61468	-1.78463
Dctn1	0.119409	5.56753	6.7732	-2.30644
Pmpca	0.119596	5.83277	5.60419	1.17168
Mief1	0.119626	3.96245	4.4517	-1.40372
Psme3	0.119634	6.22274	6.51516	-1.22469
Enpp4	0.119752	3.9293	3.48135	1.36409
Fbxo10	0.119777	2.92876	1.90067	2.03932
Ift88	0.119821	2.66352	2.06236	1.51694
1700120C14Rik	0.119988	4.56795	5.04266	-1.38964
Gm42798	0.120092	0.752117	1.85705	-2.15088
Malat1	0.120103	10.0842	9.24907	1.78398
Yes1	0.12045	3.19187	1.45538	3.33223
Dcun1d3	0.12067	2.22068	1.70781	1.42688
Rpa2	0.120715	6.67375	6.92929	-1.19378
Klf16	0.12092	2.11388	2.74613	-1.54998
Fam173a	0.121142	4.89803	5.73114	-1.78152
Mapkapk5	0.121173	5.44504	3.75428	3.22827
Acsl5	0.121265	5.64076	5.82276	-1.13446
2310039H08Rik	0.121417	4.20346	4.62539	-1.33972
Gm36371	0.121438	1.29111	-0.884605	4.51809
Gm11952	0.121457	2.86838	1.81705	2.07244
Ppib	0.121501	6.07697	6.39897	-1.25006
Sub1	0.12155	9.37979	9.01548	1.28726
Pank2	0.121572	4.9847	4.74115	1.1839
Bcl9l	0.121676	5.29517	4.95986	1.26165
Vsig10l	0.121697	1.47938	0.15859	2.49803
Pacsin2	0.121713	5.26507	6.09288	-1.77499
Itga5	0.121805	-0.164099	2.01005	-4.51318
Lyplal1	0.121959	2.3134	1.73865	1.48942
Golga5	0.122004	3.42381	2.17959	2.3689
Aqp11	0.122054	1.45936	0.435181	2.0338
Yy2	0.122083	-21.3878	-27.7813	84.0638
Cisd1	0.122119	6.45525	6.67691	-1.16608
Pold1	0.122277	5.11841	5.65076	-1.44628
Axin1	0.12231	3.95724	4.48547	-1.44216
Snhg5	0.122463	4.05869	4.70972	-1.57029
Ecd	0.122575	6.09407	6.21709	-1.08901
Actg1	0.122596	9.86438	10.2582	-1.31386
Med18	0.122602	0.0859292	0.934841	-1.80114
Rnf6	0.122705	6.05487	5.59456	1.37584
Pop4	0.122715	4.86072	5.37796	-1.43122
Vcpip1	0.122722	4.85843	4.56424	1.2262
Ezr	0.122738	6.3869	6.67927	-1.22465
2610008E11Rik	0.122739	2.59825	3.10452	-1.42037
Oma1	0.122759	4.58316	3.95374	1.54694
Ipo5	0.122933	6.42533	6.75418	-1.25601
Lars2	0.122933	5.61192	5.11343	1.41273
Rnf128	0.123142	3.18674	3.57127	-1.30544
Abtb1	0.123265	2.00629	2.84976	-1.79436
Gm19853	0.123299	-0.901901	-0.360275	-1.45561
Sap130	0.123375	4.11592	3.87318	1.18324
Srbd1	0.123377	4.12971	4.36303	-1.17554
Akap13	0.123479	4.88477	4.47858	1.32518
Particl	0.123543	1.74065	2.15292	-1.33078
Lrrk1	0.123589	4.45209	4.90356	-1.36743
Pus1	0.123633	3.27616	3.85465	-1.49328
Gm14414	0.123665	6.1591	7.36869	-2.31271
Slc25a15	0.123726	3.48312	3.78185	-1.23006
Tnks2	0.12374	6.73376	6.97919	-1.18544
Ddx1	0.123805	6.44261	6.76081	-1.24678
Snap23	0.123858	4.42643	4.02146	1.32406
Rrm1	0.123875	7.32588	7.59993	-1.2092
Tmed10-ps	0.124094	1.56689	0.652473	1.88481
Ccndbp1	0.124236	3.96144	3.613	1.27318
Tmem254b	0.124363	3.157	1.14623	4.02998
Mlh3	0.12443	2.81117	2.04431	1.70155
Yipf3	0.124603	5.40307	4.83118	1.48647
A330084C13Rik	0.124697	1.52585	2.29476	-1.70398
Adk	0.124751	5.12623	5.39223	-1.20247
Enoph1	0.124947	1.68703	2.44268	-1.6884
Cdc42ep1	0.125141	2.89353	3.1885	-1.22687
Jag1	0.125194	2.42102	1.81139	1.52587
Gm9008	0.12531	4.66508	4.41526	1.18906
Gm48146	0.125322	3.00412	2.22603	1.71485
Fam149b	0.125336	3.46788	3.03895	1.34624
Esco2	0.125424	3.7134	3.24953	1.37924
Ccnf	0.125463	4.1714	4.71181	-1.45438
Gm26982	0.125484	0.508541	1.59082	-2.11737
Sh3pxd2a	0.125576	5.17054	5.47734	-1.23696
Calml4	0.12583	0.804932	1.67596	-1.82897
Pgm3	0.125845	3.3577	2.73054	1.54452
Fbxw5	0.12585	3.5628	4.37405	-1.75473
Smpd2	0.125922	4.15965	4.58173	-1.33985
Arf3	0.125946	5.30137	5.50321	-1.15016
Gtf2i	0.126152	7.10231	7.44622	-1.2692
Tubgcp2	0.126236	4.53474	4.91908	-1.30527
Prkcd	0.126241	3.5948	2.73994	1.80858
Mvk	0.126273	2.41017	4.28497	-3.66752
Mydgf	0.126325	6.23881	6.4736	-1.17673
Mapk8ip1	0.126349	5.12485	5.54489	-1.33796
Rpl17	0.126379	4.20775	4.67231	-1.3799
Col27a1	0.126532	0.808384	1.3557	-1.46137
Srp68	0.126631	6.46808	6.71483	-1.18653
Prkca	0.126816	4.19841	4.08507	1.08173
Extl3	0.126825	4.88223	5.08572	-1.15148
Pias1	0.126889	4.65282	4.48618	1.12244
Gnb1l	0.126898	2.86733	3.43079	-1.4778
Dnajc19	0.126912	4.95557	5.44988	-1.40865
Cdt1	0.127038	6.40903	6.85597	-1.36315
Gm3435	0.127276	0.177565	1.55368	-2.59569
E2f2	0.127292	4.54496	4.99687	-1.36786
Fsd1l	0.127301	1.33158	0.663347	1.58912
Tex261	0.127314	7.43124	7.64062	-1.15619
Smad1	0.127606	3.75407	4.03038	-1.21109
Brf1	0.127682	4.4724	4.79977	-1.25473
Trmt112-ps2	0.127692	2.98546	3.98931	-2.00534
Naa38	0.127737	6.41565	6.83836	-1.34045
Rnf170	0.12774	4.88768	4.57576	1.24136
Gm37760	0.127781	2.12178	1.2457	1.83538
Secisbp2	0.127863	3.08248	3.54319	-1.37621
Nipbl	0.12802	6.43316	6.05022	1.304
Dstyk	0.128053	5.29557	5.56942	-1.20903
Pigx	0.128108	4.29392	4.85445	-1.47481
Ythdc1	0.128349	6.42126	6.20964	1.15799
Gm44777	0.12848	3.86484	3.13264	1.66117
Vdac2	0.128667	8.14123	8.31327	-1.12665
Slc9a3r1	0.128704	3.87821	4.47341	-1.51068
Stx18	0.128707	3.88981	4.431	-1.45517
Abhd11	0.128721	2.89013	3.54212	-1.57134
P2ry2	0.129142	-1.12624	-0.221932	-1.87165
Rps10	0.129165	9.55487	9.82847	-1.20882
Ctps	0.129581	4.91873	5.47594	-1.47143
Dus4l	0.129672	1.89078	1.22902	1.58202
Gm48735	0.129925	-0.0776966	0.767378	-1.79636
Khsrp	0.129926	6.45872	6.59809	-1.10142
Ddx55	0.130067	4.60671	4.46439	1.10368
Dtx3	0.130095	2.40036	2.67336	-1.20832
Gm45733	0.13013	3.79611	3.35545	1.35722
Lztfl1	0.130149	3.1596	2.32784	1.77986
Ice2	0.130222	3.81319	4.11584	-1.23341
Mgat5	0.130407	6.61648	6.89932	-1.21659
Sh3bgrl3	0.130661	4.57394	5.43175	-1.81229
Tomm22	0.130763	6.29792	6.58949	-1.22397
Bmp2k	0.130901	2.72719	2.28841	1.35546
Trappc12	0.13091	4.26086	4.83151	-1.48519
Osbpl1a	0.130938	4.94091	4.58428	1.28043
Fam122b	0.130944	3.95989	3.51336	1.36275
Fbxo32	0.131047	2.55202	0.916715	3.10653
Prmt7	0.13114	4.78325	5.11307	-1.25686
Gosr2	0.13129	5.43626	4.99486	1.35793
Mapk11	0.131335	2.52794	3.40635	-1.83834
Atp2c1	0.131358	4.11949	3.50899	1.5268
Ammecr1	0.131364	4.55665	4.29067	1.20246
Ep300	0.131377	5.50724	5.26641	1.18168
Atxn7l1	0.131554	2.3425	2.87893	-1.45038
Ppp1ca	0.131975	8.054	8.42536	-1.29358
N4bp2os	0.132059	-0.271409	0.703048	-1.9649
Mogs	0.13217	6.4432	6.84897	-1.3248
D6Wsu163e	0.132242	3.71515	3.23566	1.39425
Isoc2a	0.132303	4.36663	4.06772	1.23022
Rnf126	0.132577	4.71562	5.28284	-1.48166
Ccnb1	0.132629	6.4577	6.83342	-1.29749
Vars	0.132804	5.42009	5.84742	-1.34474
Mt2	0.132821	8.39989	8.76061	-1.28406
Bbip1	0.132876	5.21906	5.00088	1.16326
Frrs1	0.132881	6.0005	5.67854	1.25002
Tmf1	0.132917	6.54487	5.98622	1.47289
Plxna1	0.132925	5.29721	5.61709	-1.24823
Gm7535	0.132985	1.22212	1.97643	-1.68683
0610009B22Rik	0.133049	3.29693	2.16707	2.18837
Stxbp4	0.133285	4.64025	4.07097	1.48378
Slc22a21	0.133329	2.10178	0.323562	3.43003
Fkbp3	0.133339	7.01818	7.17387	-1.11395
Gm8807	0.133534	0.659972	-0.671239	2.51614
Lmbrd2	0.133625	5.59408	5.35409	1.18098
Palld	0.133636	3.6206	2.80528	1.7597
Foxp2	0.133723	2.30737	2.05436	1.19169
Tmtc4	0.13373	3.77897	3.41819	1.28412
Wipi1	0.133755	6.07999	5.80094	1.2134
Api5	0.133791	5.66558	6.07197	-1.32537
Rps2	0.133794	7.49127	7.78434	-1.22525
Gm7332	0.133807	4.18697	5.07515	-1.85084
Gm17137	0.133889	2.48489	1.68228	1.74425
Mif-ps	0.13402	-3.58209	1.39376	-31.469
Spg20	0.134105	6.25621	6.02928	1.17034
9230112E08Rik	0.134229	0.331043	1.88888	-2.94413
Mtif3	0.134317	4.62929	5.12477	-1.40979
Micall1	0.134468	4.92337	4.5206	1.32204
Tmem71	0.134513	2.28025	1.43045	1.80225
Gm20628	0.134694	0.296865	1.30324	-2.00886
Elf1	0.134707	4.27899	3.84493	1.35103
Nup133	0.134709	3.0764	3.77696	-1.62513
Enox2	0.134732	3.6778	3.1816	1.41049
Zfp523	0.134787	3.62172	3.32426	1.22898
Slc39a7	0.134808	6.82088	6.56773	1.19181
Cdv3	0.134906	7.58105	7.70314	-1.08831
Snapin	0.134974	5.75309	5.43857	1.2436
Atp11b	0.135085	5.02658	4.66366	1.28603
C2cd2	0.135303	2.56912	3.05485	-1.40029
Kdm5a	0.135342	6.54842	6.33158	1.16219
Zfp386	0.135394	4.64213	4.97202	-1.25692
Gm6142	0.135453	5.84847	5.24995	1.51416
Tle3	0.135491	4.39632	3.74954	1.56568
Mak16	0.135638	6.20993	6.41776	-1.15496
Chrna1os	0.135663	1.73577	1.21584	1.43388
Gm9030	0.135797	3.40603	2.27294	2.19329
Ccl25	0.135807	3.33216	2.67176	1.58052
Sfmbt1	0.135815	4.53319	4.2171	1.24495
Lhfpl2	0.135852	3.29732	4.17269	-1.83448
Abcf2	0.135921	5.6958	5.96723	-1.20701
C230035I16Rik	0.135936	-0.497433	0.740218	-2.35814
Cst3	0.135971	7.46427	7.79667	-1.25911
Snrpd3	0.136037	7.69629	7.47755	1.16372
Lhfpl4	0.136195	2.85859	1.81727	2.05811
Rps23-ps1	0.136391	8.82716	9.10954	-1.2162
Lekr1	0.136442	2.4046	1.13151	2.41679
Dennd1b	0.136539	3.83575	3.68571	1.10961
Zbtb14	0.136596	3.17075	3.88028	-1.63528
Arhgap12	0.136744	4.67331	4.20932	1.37935
BC002059	0.136799	3.06048	2.50423	1.47045
D130007C19Rik	0.136917	1.83416	2.57641	-1.67278
4933404O12Rik	0.136956	1.76022	2.38815	-1.54534
Actb	0.136982	12.5098	12.743	-1.17543
Cbwd1	0.137022	3.67423	3.11721	1.47123
Ttyh2	0.137082	3.31863	4.58438	-2.40452
Spag7	0.137105	6.69249	7.34242	-1.56909
Camta2	0.137142	3.41634	2.19817	2.32652
Stat1	0.137161	4.22853	3.80486	1.34133
Tes	0.137245	6.3613	6.2255	1.09871
Rps26	0.137333	10.4427	10.7769	-1.26065
Slc25a33	0.137369	2.38562	3.25964	-1.83277
Casd1	0.137378	5.53365	5.33886	1.14455
Setd6	0.137436	5.44651	5.57279	-1.09148
Vmac	0.137744	2.13597	3.12232	-1.98117
Kifc1	0.137768	2.58859	2.08444	1.41828
Tmem254c	0.137778	-0.520011	2.77796	-9.83532
Atp5g3	0.137793	9.31051	9.67198	-1.28473
Tmem186	0.137794	2.65513	3.62786	-1.96255
Fbxl7	0.138094	3.12207	3.82934	-1.63272
Srxn1	0.138115	7.42554	6.65779	1.7026
Srek1ip1	0.138119	5.95507	5.73773	1.16258
Impdh1	0.138143	3.02957	3.8396	-1.75324
Cuta	0.138173	5.96815	6.4987	-1.44448
Dhrs3	0.13826	0.0455634	1.98269	-3.82943
Gm37204	0.138271	0.912143	-0.549319	2.75387
Gm44582	0.138347	1.39078	-0.0096927	2.63989
Ccz1	0.138505	5.48238	5.04817	1.35117
Nepro	0.138626	2.29322	3.40004	-2.15369
Slc25a19	0.138767	4.27871	4.83907	-1.47463
BC065397	0.138805	1.82373	0.771006	2.07444
Gm12744	0.138811	4.03205	4.46616	-1.35108
Sardh	0.138818	4.34187	4.83301	-1.40555
Csgalnact2	0.138841	3.07759	1.44763	3.09503
Siva1	0.138845	6.82851	7.12609	-1.22908
2700033N17Rik	0.139067	1.85078	0.970911	1.84021
Lrrfip1	0.139266	7.74768	7.49443	1.1919
Aplf	0.139268	3.4984	3.91156	-1.33161
Gli1	0.139278	1.92166	1.16207	1.69302
Mettl7a1	0.139317	2.04579	1.19144	1.80794
Gm46218	0.139338	0.4017	-0.963457	2.57604
Tkfc	0.139339	2.94945	3.44098	-1.40594
Gm26716	0.139381	1.19379	2.41519	-2.33173
Pagr1a	0.139382	3.78329	4.56087	-1.71425
Fbxl19	0.13954	4.53242	4.3377	1.1445
Ttn	0.139721	-0.12662	1.11764	-2.36897
Cdr2	0.13984	3.41794	3.75817	-1.26596
Slc9a9	0.139886	2.86306	1.29788	2.95915
Mga	0.139911	5.90463	5.75384	1.11018
Tpr	0.13996	8.43996	7.88786	1.46622
Fam210b	0.139986	3.82954	3.55382	1.2106
Trip13	0.140105	4.21652	5.09705	-1.84105
Rabep1	0.140237	6.74039	6.47246	1.20408
Mospd1	0.140338	3.79309	3.47987	1.24248
Ndufb5	0.140349	7.48355	7.75796	-1.2095
Sfxn1	0.140364	7.90805	8.12523	-1.16246
Tmem184c	0.140601	5.77457	5.3188	1.37151
E130311K13Rik	0.140646	2.815	1.20392	3.05482
Gm12529	0.140874	0.437027	1.93312	-2.82078
Rpl7-ps7	0.141049	4.69654	5.53353	-1.78632
Angel1	0.141286	0.995018	0.560871	1.35111
Fosl2	0.141494	4.75223	4.56337	1.13987
Panx1	0.141519	4.50222	4.28239	1.1646
Cav2	0.141524	6.22708	5.84034	1.30743
Eif2b2	0.141739	6.04212	6.38735	-1.27036
Uchl3	0.14206	4.75714	5.10319	-1.27108
Dnttip1	0.142115	4.70546	5.11684	-1.32996
Lsm4	0.142312	5.85578	6.39594	-1.45414
Prpf40b	0.142591	3.35309	2.8314	1.43563
Cbr3	0.142729	2.76664	2.35776	1.32766
Vps16	0.14277	4.91987	5.39111	-1.38629
C730034F03Rik	0.142827	1.49365	2.36232	-1.82597
Atp6v1e1	0.143078	7.80779	7.99182	-1.13605
Chaf1a	0.143196	5.00856	4.82811	1.13324
Bub3	0.143367	7.67258	7.90722	-1.17661
AA474408	0.143407	1.59509	0.269891	2.50568
Hnrnpa3	0.143415	8.21368	8.47393	-1.19769
Cachd1	0.143518	2.81629	2.16423	1.57141
Gclc	0.143545	5.37504	4.79562	1.49425
Elovl6	0.143563	5.36833	5.65126	-1.21666
Ngrn	0.143688	3.88034	4.31843	-1.35481
Pebp1	0.143706	7.90225	8.28452	-1.30339
Gm7707	0.143877	0.609575	-1.37965	3.97023
Map2k7	0.143968	3.97813	4.70765	-1.65809
Ciapin1	0.144094	5.98388	6.26424	-1.21449
Atp5l	0.144099	8.58226	8.9541	-1.294
Sf3a1	0.144113	6.44069	6.63009	-1.14029
D730045B01Rik	0.144135	0.334654	1.76635	-2.69764
Eif4b	0.144262	7.69598	7.93628	-1.18124
Hap1	0.144268	3.04928	3.97208	-1.89579
Ikzf2	0.144312	2.56009	0.951932	3.04862
Gm10175	0.144409	7.21296	7.82679	-1.53032
Scube3	0.144415	0.520758	-0.107764	1.54598
Gm37696	0.144464	1.64983	0.837257	1.75634
Chaf1b	0.144571	5.21122	5.52411	-1.24219
Spred3	0.144684	-0.390123	0.732202	-2.17698
Wdfy3	0.144714	4.53682	4.88234	-1.2706
Plcd4	0.144783	2.81783	3.41767	-1.51554
Asb1	0.144842	4.23048	4.45811	-1.17091
Trmt10a	0.144867	4.90736	5.25082	-1.2688
Ntpcr	0.144867	3.63379	3.94168	-1.2379
Gm20667	0.14497	2.94628	3.72248	-1.71261
Ttc26	0.144989	3.37486	3.08407	1.22331
Tubb6	0.145032	5.54592	5.91393	-1.29057
Rpl36-ps12	0.145088	4.54805	5.44012	-1.85584
Col5a1	0.145222	3.87314	4.20324	-1.25711
Rnf220	0.145405	5.74965	6.08316	-1.26008
Stradb	0.145503	3.01096	2.38073	1.54782
Gm45413	0.145549	0.387684	-0.493609	1.84203
Slc35a4	0.145756	5.22949	5.60285	-1.29536
Txlng	0.145798	2.30147	0.93126	2.58508
Ap4m1	0.145907	4.33637	5.00262	-1.58694
Rnf20	0.146109	6.24779	6.34525	-1.06989
Gm17344	0.14619	2.62191	3.49493	-1.8315
Ppfibp2	0.146417	4.54215	4.18557	1.28039
Rest	0.146456	7.05212	6.5793	1.38782
Pot1b	0.146545	1.51461	0.406788	2.1552
Ufl1	0.146605	4.12065	3.59561	1.43897
Slit2	0.146745	2.80252	2.42367	1.3003
Gm36684	0.14684	4.17066	3.90705	1.20047
Kdm3a	0.146886	4.39614	3.81658	1.4944
Dsn1	0.146984	3.90131	4.08993	-1.13967
Abcb10	0.146993	3.6145	3.30244	1.24148
Zfp932	0.147079	1.97338	3.34779	-2.59261
Fndc10	0.147147	1.64024	2.71083	-2.1003
Fam114a2	0.147255	6.65912	6.24089	1.33629
Mxi1	0.147268	4.43492	4.12851	1.23662
Gm42876	0.147272	0.955553	1.42397	-1.38359
Romo1	0.147323	7.73451	8.08703	-1.27679
Zfp654	0.147486	2.96809	2.41254	1.46973
Alg9	0.147501	3.70967	4.07251	-1.28595
Inpp5b	0.14756	4.01478	3.31668	1.62237
Nphp1	0.147563	3.79695	2.89179	1.87275
Mettl5	0.147847	3.37194	2.94823	1.34137
Cct6a	0.147858	7.94733	8.23974	-1.22468
Gm21988	0.148021	-9.18869	-0.701382	-358.868
Wdr1	0.148165	6.37873	6.65048	-1.20727
Cenpb	0.148167	6.22154	6.44857	-1.17042
Pip4k2c	0.14818	4.81937	4.56342	1.19413
Srd5a3	0.148229	4.13804	4.2976	-1.11694
Rpl34-ps1	0.148424	7.48245	7.94583	-1.37876
Klhl5	0.148424	4.87066	5.0884	-1.16292
Ppm1l	0.148445	4.57939	4.27597	1.23406
Fadd	0.148658	4.20444	4.62382	-1.33735
Brk1	0.14892	7.1547	7.39603	-1.18209
Sptan1	0.14893	6.31172	6.74354	-1.34894
Cdc73	0.148946	5.55932	5.44386	1.08332
Pde4b	0.149241	4.26631	4.69776	-1.34859
Kif2a	0.149248	5.93369	5.7268	1.1542
Atp5b	0.149258	8.89968	9.08986	-1.14091
Arpp19	0.149297	7.46631	7.67185	-1.15311
Gm4544	0.149314	0.116037	0.983794	-1.82482
Tjap1	0.149598	4.3089	4.84919	-1.45427
Cemip2	0.14976	4.13932	3.73792	1.32079
Xpo1	0.149891	6.87961	7.08367	-1.15194
Nup85	0.149903	6.13137	6.38262	-1.19024
Rgl1	0.149926	3.75637	4.08997	-1.26016
Arl14ep	0.149937	4.85141	4.37951	1.38694
Mllt3	0.15002	5.36321	5.08492	1.21276
Trappc6b	0.150022	4.42395	4.0723	1.27602
Tpst2	0.150062	3.80012	4.47714	-1.59883
Coq4	0.150084	3.16092	3.65734	-1.41071
Kat14	0.150105	4.41056	4.81955	-1.32775
Arpc5l	0.150113	7.24799	7.45047	-1.15068
Paip1	0.150149	5.05515	4.67941	1.29751
Dlg5	0.150269	5.54155	5.21824	1.25119
AW011738	0.15037	-0.22169	1.59865	-3.53165
Rnf181	0.150389	6.0169	5.44268	1.48888
Rpap1	0.15044	4.22304	4.55113	-1.25535
Zfp658	0.150539	1.16551	-0.77259	3.832
Ccdc62	0.150604	1.46227	0.810202	1.57142
4932438A13Rik	0.150756	5.07942	4.94006	1.10142
Zfp862-ps	0.15077	1.86604	2.27065	-1.32373
Soat1	0.150988	6.51906	6.22011	1.23024
Vac14	0.15108	3.88332	4.32369	-1.35695
Hlf	0.151207	0.837551	-0.296952	2.19543
Xab2	0.151307	3.42855	4.08021	-1.57098
Ptpn14	0.151482	5.90208	6.13606	-1.17608
Zhx1	0.151515	5.05875	4.66009	1.31829
Sec62	0.151573	7.81965	7.55186	1.20397
Dnajc11	0.151591	4.25452	4.74423	-1.40416
Irak1bp1	0.15185	4.76142	4.33386	1.34495
Sepsecs	0.151959	3.62629	3.03242	1.5093
Efna5	0.152072	4.11179	3.79912	1.242
Ago3	0.152266	3.70208	4.02073	-1.24716
Tada2b	0.152267	3.68872	3.96981	-1.21512
AW209491	0.152365	3.49692	2.90332	1.50901
Paip2b	0.152432	4.63763	4.95903	-1.24955
P3h2	0.152652	-0.0979183	1.47217	-2.96923
Gm14586	0.152847	9.51065	9.87323	-1.28572
Acox3	0.152863	3.50876	3.08141	1.34475
Tpi1	0.153206	8.32944	8.70794	-1.29999
Gm17249	0.15332	-1.06958	1.04125	-4.3194
Pgam1	0.153328	9.68729	10.0337	-1.27136
Fbxo31	0.153488	3.52168	4.08945	-1.48223
Zdhhc24	0.153596	2.11214	1.17592	1.9135
Itm2b	0.153694	6.7469	6.56424	1.13497
Rab28	0.153695	3.46859	2.45326	2.02136
Mrpl11	0.153709	5.51807	5.77323	-1.19347
Rnf167	0.15387	3.52365	3.78029	-1.19469
Mfap1b	0.153927	5.51549	5.15438	1.28441
Dyrk1a	0.153993	5.69196	5.89676	-1.15253
Gm44116	0.154052	0.870691	1.16569	-1.22689
Pold2	0.154114	5.10325	5.4717	-1.29096
Etnk1	0.154136	5.59408	5.36973	1.16825
Gm38082	0.154358	0.193067	-0.870669	2.09034
Gm10243	0.154384	6.77648	7.06507	-1.22144
Rpl35a-ps2	0.154384	6.77648	7.06507	-1.22144
Rpl35a-ps3	0.154384	6.77648	7.06507	-1.22144
Rpl35a-ps4	0.154384	6.77648	7.06507	-1.22144
Rpl35a-ps6	0.154384	6.77648	7.06507	-1.22144
Stard5	0.154415	2.51463	2.93304	-1.33645
Hdac1-ps	0.154415	3.23356	2.21239	2.02956
Gm5917	0.1545	2.87159	1.32854	2.91409
Gm6158	0.154781	-0.364418	0.90537	-2.41126
Rack1	0.154863	9.63909	9.95207	-1.24227
Tef	0.154897	6.62445	6.30933	1.24412
Rdm1	0.154901	2.18513	2.59201	-1.32582
Pla2g4b	0.154979	0.618601	0.21128	1.32622
Gm12183	0.154983	2.34075	0.621851	3.29185
Angptl2	0.155053	5.77034	6.11855	-1.27299
Pan3	0.15509	5.04289	5.44146	-1.31821
Rsrp1	0.155127	6.45107	6.0238	1.34468
Acot8	0.155183	2.26533	3.54547	-2.42863
1810044D09Rik	0.155315	-0.199722	1.43077	-3.09618
Rps6ka3	0.155327	4.65391	5.14418	-1.40471
Fmc1	0.155397	6.42712	6.65405	-1.17035
Etfa	0.155435	5.25573	4.28714	1.95693
Kctd20	0.155453	5.24204	5.01975	1.16659
Akap9	0.155453	6.95377	6.62354	1.25721
C1rl	0.155486	4.30518	3.90383	1.32074
Pgap2	0.155725	4.89637	4.65077	1.18558
Bcorl1	0.155816	4.58855	4.00138	1.5023
Abhd14a	0.156164	2.97345	3.50082	-1.4413
Ubqln2	0.156276	3.51253	2.48993	2.03158
Fem1b	0.156534	6.04446	6.26715	-1.16691
Eef1akmt1	0.156586	3.54379	3.9576	-1.33219
Ccn4	0.156743	4.74278	5.31707	-1.48895
Timp2	0.15681	8.86127	9.08017	-1.16385
Pdia3	0.156876	8.51513	7.93359	1.49645
Crim1	0.156948	4.27618	3.82096	1.37099
Snrpe	0.157024	7.74422	7.96935	-1.16889
Umps	0.157065	4.82674	5.34219	-1.42945
Txnrd1	0.157082	7.02189	6.9179	1.07474
Bag2	0.157263	4.09184	3.1033	1.98418
Ntn3	0.15727	0.620641	1.8636	-2.36683
Get1	0.15745	4.79061	5.23553	-1.36123
Rhob	0.157527	5.94725	5.46863	1.39341
Pgd	0.157597	8.04059	7.81569	1.16869
Gm44364	0.157673	0.885605	-25.2451	73474400
Tcf4	0.157694	6.68689	6.48352	1.15138
Wdr46	0.157736	5.1461	5.67968	-1.44752
Zfp3	0.15779	1.95861	1.35037	1.52439
Oxsm	0.157844	2.09397	1.10037	1.99114
Ppp4r3b	0.157911	6.01659	5.74596	1.20634
Jun	0.158008	5.82173	5.39033	1.34854
Tut4	0.158123	5.81697	5.41747	1.31905
Spa17	0.158143	2.59059	2.03557	1.46919
Ldlrad3	0.158159	4.80127	4.25814	1.45713
Foxm1	0.158171	6.22755	6.5814	-1.27796
Chp1	0.158181	6.45563	6.11733	1.26427
Pou4f1	0.158249	1.81667	1.41518	1.32087
Zswim4	0.158385	1.9076	0.972166	1.91246
Snx2	0.158399	4.78398	4.35429	1.34694
Rabggta	0.158518	1.88392	2.94933	-2.09276
Smad2	0.158533	3.59208	3.94104	-1.27364
Ppp4r1	0.158545	5.47796	5.54792	-1.04969
Zfhx3	0.15855	6.11334	5.92445	1.13988
Dhx38	0.158617	5.36496	4.91075	1.37004
Gm15773	0.158625	5.19364	4.4933	1.62489
2810039B14Rik	0.158681	0.49158	-0.288189	1.71686
Patj	0.158744	1.67235	-0.0835884	3.37747
Clcc1	0.158766	4.83913	4.39842	1.35727
Zfp729b	0.158802	2.11191	2.42656	-1.2437
Wdr24	0.158874	2.09593	2.9281	-1.78035
Avpi1	0.158921	5.07412	5.40316	-1.25618
Gm21596	0.159002	-1.8022	-4.76116	7.77562
Mypopos	0.159053	0.118566	1.41987	-2.46452
Cdv3-ps	0.159138	6.00137	5.17798	1.76955
4833438C02Rik	0.159272	2.37282	2.90436	-1.44547
Dtwd2	0.159481	2.51303	2.09164	1.33922
Tarbp2	0.159672	4.409	4.84878	-1.35641
Sh3bp5	0.159818	4.69187	5.09672	-1.32396
Ubqln4	0.160026	4.66843	5.12652	-1.37372
Tbc1d16	0.160253	3.14087	2.63654	1.41847
Bcl2l11	0.160512	2.77782	3.02202	-1.18444
Pld1	0.160605	2.9579	2.41064	1.4613
Ccdc50-ps	0.16062	0.591608	-0.752749	2.53917
Strn4	0.160652	4.82332	5.2759	-1.36849
Znrf3	0.160659	2.19511	1.35162	1.79438
2510009E07Rik	0.160757	2.95372	3.46918	-1.42945
Prkd2	0.160758	2.11501	1.35497	1.69354
M1ap	0.160812	1.84364	0.576306	2.40716
Cdca3	0.160834	6.71745	6.83257	-1.08306
Xrn1	0.160928	5.18977	5.09413	1.06855
Gm43055	0.161045	-4.71992	-15.5297	1795.03
Nol6	0.161077	3.3975	4.04986	-1.57174
Brip1	0.161131	5.93459	5.48766	1.36313
Ubfd1	0.161279	4.04162	3.79983	1.18246
E130308A19Rik	0.161422	3.93986	3.57752	1.28551
Smcr8	0.161645	2.40162	2.70801	-1.23661
Rnf169	0.16187	4.87691	5.03747	-1.11772
Atp8b2	0.161894	3.72303	3.17255	1.46457
Snx30	0.161938	4.77893	4.6432	1.09865
Tgfb3	0.161985	2.64834	2.06885	1.49431
Tepsin	0.162195	3.29527	3.61726	-1.25006
Pcgf6	0.162254	3.52826	2.77266	1.68833
Il20rb	0.162377	1.24262	0.765813	1.39166
Kras	0.162406	7.12946	6.81438	1.24407
Nat14	0.162566	2.00694	1.47835	1.44252
Zfp97	0.162573	-5.11359	0.959101	-67.3074
Gm4833	0.162654	2.00722	1.0388	1.9567
Zfp324	0.162665	2.80137	2.18396	1.53412
2310057M21Rik	0.162709	3.61721	4.0299	-1.33117
Btd	0.162955	3.74104	4.17512	-1.35105
Ifih1	0.162984	1.55973	1.00937	1.46445
Sucla2	0.163141	5.07926	5.29724	-1.16311
Cyb5d2	0.163217	1.91537	2.77958	-1.82034
Bcl10	0.163405	5.01624	4.01001	2.00865
Cmtm6	0.163428	3.51936	2.24084	2.4259
Traf7	0.163865	5.18651	5.71795	-1.44537
Golgb1	0.163924	5.81888	5.10852	1.63621
Fzd2	0.163945	4.19717	3.33136	1.82236
Ubald2	0.164163	4.65239	5.23762	-1.50028
Prpf4b	0.164206	7.07141	6.85016	1.16574
Creb1	0.164352	6.50575	6.09982	1.32494
Dnajb2	0.164418	3.964	4.32807	-1.28705
Nsd3	0.164524	5.72658	5.86018	-1.09703
Fbxl17	0.164548	4.18435	3.9428	1.18227
Hvcn1	0.164551	3.58663	4.06872	-1.39676
Cenpc1	0.164608	3.55139	3.24898	1.2332
Gm44709	0.164635	4.23514	5.0184	-1.72101
Gm19325	0.164697	1.12303	0.525102	1.51354
Ptp4a3	0.164716	2.56477	3.45489	-1.85334
Gm7308	0.164718	4.74776	3.86162	1.84823
Prelid1	0.164748	7.4725	7.84762	-1.29694
Slc25a10	0.164793	4.48011	5.13836	-1.57817
Ipo9	0.164853	6.10734	6.41015	-1.23355
Fam241a	0.164857	0.962552	1.98466	-2.03088
Gm3375	0.164878	3.74278	3.91196	-1.12442
Rida	0.164982	3.38786	2.48203	1.87362
Gm13498	0.165087	-0.762938	0.658322	-2.67819
Gm8806	0.165145	1.90462	0.937568	1.95484
Cwc25	0.165407	4.89924	4.52352	1.29749
Ywhaq	0.165448	7.86164	8.18518	-1.2514
Tmem258	0.16545	6.21992	6.47833	-1.19616
Gm49883	0.165584	0.556746	1.14947	-1.50809
Zfp787	0.16563	3.9821	4.26511	-1.21673
Sh2b3	0.165743	4.12187	4.3004	-1.13173
Gm43942	0.16581	4.53888	3.9418	1.51265
Vta1	0.165813	4.29623	3.21574	2.11476
Smarca2	0.165842	5.53091	5.26378	1.20341
Xpo5	0.165919	5.74343	5.96467	-1.16573
Phyh	0.165995	2.70615	1.56525	2.20518
Styx	0.166152	3.63628	4.43251	-1.73656
Slc18b1	0.166296	3.54016	3.06474	1.39032
Plec	0.166391	5.58536	5.89967	-1.24341
0610030E20Rik	0.166707	5.65259	5.34679	1.23611
Slc7a5	0.166743	5.10993	4.70789	1.32137
Traf6	0.166846	3.17342	2.66081	1.42663
Gtpbp3	0.166882	2.95034	2.55172	1.31824
Fstl1	0.167009	5.47043	5.6568	-1.13789
Pgs1	0.167019	4.93851	5.23882	-1.23142
Dcaf5	0.167093	4.61596	4.21904	1.31669
8430429K09Rik	0.167151	3.51273	2.90858	1.52009
Nr4a2	0.167465	3.43106	3.05764	1.29542
1810034E14Rik	0.167518	0.203018	1.55437	-2.55151
BC029722	0.167639	3.74118	4.59655	-1.80921
Rnf113a1	0.167797	1.91556	1.5051	1.32911
Gm6368	0.167797	2.38428	2.73635	-1.27639
Castor2	0.167898	3.98693	3.41567	1.48583
Mrps11	0.168048	3.74481	4.18873	-1.36029
Tm9sf4	0.168065	5.84733	5.39917	1.3643
Enah	0.168149	6.45199	6.64722	-1.1449
Psmb1	0.168381	8.10478	7.96177	1.1042
Xpnpep3	0.168531	4.33856	3.84795	1.40504
Me3	0.168608	-0.0191054	1.53735	-2.94131
Mief2	0.16861	1.43823	2.67538	-2.35732
Srm	0.16862	5.36831	6.15592	-1.72621
Galnt12	0.168631	3.32361	3.64897	-1.25297
Intu	0.168713	2.22374	1.27739	1.927
Wdr61	0.16883	5.59475	5.28317	1.24106
Scamp4	0.169013	3.61505	4.7818	-2.24505
Dctpp1	0.169057	5.76314	6.16815	-1.3241
Nudt6	0.169085	2.64422	2.44386	1.14899
Atp5d	0.169193	7.50672	7.95134	-1.36096
Lysmd1	0.169203	2.08545	2.78768	-1.62701
Gm47327	0.169207	0.573071	2.42206	-3.60248
Map3k11	0.169247	4.06947	4.36931	-1.23101
Exog	0.169254	1.06685	2.83512	-3.40645
Pbk	0.169465	5.67467	5.9472	-1.20792
Cmpk1	0.169559	4.02016	3.44196	1.49298
Gm5148	0.169599	-33.5871	-31.0264	-5.89971
Krcc1	0.16963	6.56903	5.91528	1.57324
Usp35	0.169699	1.11036	0.233002	1.837
Acvr2b	0.169725	1.42678	2.07278	-1.56482
Mecr	0.169736	3.56521	4.00299	-1.35452
D730003I15Rik	0.169885	1.24025	1.62078	-1.30182
Firre	0.169948	3.1601	3.89774	-1.66744
Tcp1	0.169968	8.1127	8.40447	-1.22414
Dhx8	0.169978	4.46539	4.61167	-1.10671
Pigm	0.170245	4.45691	4.09899	1.28158
Gm12577	0.170449	-0.935212	0.841593	-3.42667
Slc31a2	0.17055	2.34302	1.75328	1.50497
Ccdc120	0.170553	1.46921	0.261607	2.30954
Homer3	0.170575	5.81203	5.51822	1.22588
Zfp446	0.170672	1.57598	2.39806	-1.76795
Arid1a	0.170735	5.63151	5.80311	-1.12631
Srsf6	0.17078	7.03829	7.27089	-1.17495
H1f3	0.170825	0.985424	0.0357416	1.93145
Mkrn2	0.171134	4.66598	4.2483	1.33577
Zfp560	0.171165	2.58402	3.0332	-1.36527
Acy1	0.171442	2.08236	2.95815	-1.83501
Gm37303	0.171475	1.13368	1.57467	-1.35754
Acaa2	0.171508	5.13061	5.52592	-1.31523
Zbtb46	0.171579	3.10167	3.40417	-1.23328
Sbf2	0.171687	4.87364	5.10446	-1.1735
Gm38394	0.17173	6.11836	5.591	1.44128
Cbll1	0.171739	5.06588	4.82411	1.18244
Slc35f5	0.171762	4.39104	3.34078	2.0709
Snhg20	0.171817	5.37682	5.76495	-1.3087
Ecscr	0.17184	1.47222	2.04813	-1.49062
9430002A10Rik	0.171845	0.71367	2.02249	-2.47738
Atxn1	0.17186	4.2116	3.51772	1.61763
Med11	0.171962	2.93364	4.05728	-2.17896
Idh3b	0.172008	5.10747	5.77472	-1.58805
Tmem87a	0.172183	4.19355	3.53759	1.57567
Cubn	0.172204	1.92427	2.69688	-1.70835
Ccser2	0.172207	5.72965	5.25536	1.38924
Cfdp1	0.172255	7.36599	6.96575	1.31972
Tepp	0.172256	2.55087	1.45265	2.1409
9530082P21Rik	0.172302	-11.5599	0.539812	-4389.15
Gab2	0.172398	4.18775	4.47088	-1.21684
Hotairm1	0.17258	2.05768	1.57449	1.39783
Ist1	0.172796	5.77582	6.01149	-1.17746
Hars2	0.1729	2.86411	3.23695	-1.29489
Zfp101	0.172915	3.29027	2.61074	1.60161
Mbd4	0.173111	4.07619	3.24605	1.77786
Gm9833	0.17315	2.94046	1.37958	2.95033
Lsg1	0.173214	4.86742	5.36433	-1.41118
Yipf6	0.173248	4.18635	3.81352	1.29489
Sympk	0.173336	5.44296	4.93289	1.42412
Mthfsl	0.173365	2.78769	2.08699	1.6253
Erp29	0.173378	6.69652	6.87871	-1.13461
3110082I17Rik	0.173419	4.74191	4.97133	-1.17237
Ascc1	0.17342	2.7462	3.82338	-2.1099
Cnot6l	0.173424	5.70755	5.55834	1.10896
Tspan12	0.173449	2.54226	1.55993	1.97566
Abcf1	0.1735	7.57156	7.43892	1.0963
Cox19	0.173596	4.26993	4.5348	-1.20153
Zfp760	0.173682	1.49458	0.863375	1.54886
Cdkal1	0.173768	3.24052	3.50022	-1.19723
Pqlc3	0.173817	3.29606	2.60982	1.60908
Zfp235	0.173836	1.81199	0.852039	1.94524
Jcad	0.17392	3.94145	3.49953	1.35841
Ufsp2	0.173999	6.13879	5.53658	1.51804
Mettl23	0.174035	4.7419	5.26554	-1.43758
Slu7	0.174061	6.60359	6.48675	1.08436
Eif2ak3	0.174065	3.0185	1.80412	2.32041
H1f10	0.174211	2.64374	1.79806	1.79712
Magi1	0.174291	2.39364	2.85608	-1.37787
Zfp74	0.174372	2.81032	3.28217	-1.38689
Lats2	0.174494	3.81915	3.62303	1.14562
Cmtm4	0.174519	3.77317	4.41861	-1.56421
Clns1a	0.174643	6.12011	6.40624	-1.21937
Adar	0.17469	3.11981	4.21419	-2.13521
Arhgef19	0.174692	2.2983	1.62413	1.59568
Tesk1	0.174707	5.57742	5.14399	1.35044
Ppp6r3	0.174732	6.62783	6.83373	-1.1534
Dusp12	0.174735	3.67567	3.80094	-1.09072
Rbpj	0.174803	4.51248	5.05021	-1.45169
E230016M11Rik	0.174954	0.808696	-0.101964	1.87991
Slc25a45	0.174983	2.628	3.0195	-1.31176
Hexb	0.175041	4.05636	3.14907	1.87552
Ifngr1	0.175093	4.25711	3.88	1.29874
Serpinb9	0.175111	1.7367	1.96091	-1.16814
Btbd19	0.175147	4.0781	4.65489	-1.49153
Scrn3	0.175254	2.30874	1.32467	1.97803
Zbtb38	0.175315	5.98012	5.65684	1.25117
Spata24	0.175374	1.31788	2.32614	-2.01149
Rab22a	0.175413	5.4179	5.55888	-1.10265
Rnf121	0.175441	5.16964	5.32675	-1.11506
Fam171b	0.175451	3.59923	3.02976	1.48398
Irf2bp2	0.175508	5.13544	4.7551	1.30164
2810429I04Rik	0.175544	-0.386313	1.75405	-4.40873
Pgam5	0.175571	4.26552	4.77515	-1.42368
Oaf	0.175574	4.19281	4.82801	-1.55316
Akap17b	0.175746	2.89907	2.32721	1.48643
Kmt5c	0.175788	2.98879	2.18424	1.7466
Plgrkt	0.175994	4.85936	4.24491	1.53098
Itm2c	0.176034	6.00322	6.24283	-1.18067
Pin4	0.176083	3.58716	2.00249	2.99939
Rabgap1	0.176115	5.63062	5.43688	1.14373
Pde6d	0.176167	3.98976	3.7322	1.19546
Man1a2	0.176231	6.15073	5.90013	1.1897
Eef1b2	0.17647	9.93046	10.2085	-1.21252
Ndrg4	0.176688	2.8434	2.28323	1.47444
Ranbp2	0.176742	4.92819	4.68395	1.18447
Gm4332	0.176805	8.19589	8.39744	-1.14993
Rpl39	0.176806	9.32278	9.66425	-1.26705
Sesn2	0.177034	3.14638	1.4721	3.19158
Pth1r	0.177041	-1.33242	0.343662	-3.19558
Fads2	0.177205	6.65642	6.38041	1.21084
Galk1	0.177251	6.96417	7.53381	-1.48415
Gm6133	0.177304	2.12666	0.592602	2.89599
Atp13a2	0.177336	5.40171	6.15509	-1.68574
5031439G07Rik	0.177363	7.42993	7.66112	-1.1738
Erlin2	0.17764	4.39055	4.85144	-1.37639
Kansl2	0.177851	5.75318	6.01615	-1.19994
Man1c1	0.178081	4.04016	4.67626	-1.55412
Efr3b	0.178126	0.66979	-0.77259	2.71769
Scyl1	0.178143	6.10194	6.42907	-1.25451
Mlph	0.178269	6.51123	6.7793	-1.2042
Gm14769	0.178387	4.70307	4.38465	1.24696
Gm49327	0.178492	0.383083	1.78297	-2.63881
Igfbp4	0.178511	7.19795	7.67695	-1.39378
Nsa2-ps1	0.178532	8.25822	7.92658	1.25845
Eif3l	0.178664	7.30256	7.64563	-1.26845
[truncated: 9,701 more rows]
