# Supplementary material for: Unleashing T cell anti-tumor immunity: new potential for 5-Nonloxytryptamine as an agent mediating MHC-I upregulation in tumors
Source: Mol Cancer. 2023 Aug 15;22:136. doi: 10.1186/s12943-023-01833-8 (PMC10426104; doi:10.1186/s12943-023-01833-8)
Supplement: Supplementary file 13 — Additional file 13. [file 12943_2023_1833_MOESM13_ESM.xlsx]

## Sheet: Sheet1
Supplementary Table 4: Antibodies used in this study
	Antibody	Fluorochrome	Source	Catalog number
Anti-mouse	2B4	APC	eBioscience	17-2441-80
	2B4	PE-cy7	Invitrogen	25-2441-82
	7AAD	Percp-cy5.5	Invitrogen	00-6993-50
	Annexin V	APC	Immuno Tools	31490014
	Annexin V	PE	Immuno Tools	31490016
	CCR6	APC	eBioscience	17-1969-42
	CD11b	BV605	BD Biosciences	563015
	CD11c	PE-Cy7	Invitrogen	25-0114-82
	CD122	ef450	eBioscience	48-1222-82
	CD127	FITC	eBioscience	11-1271-82
	CD19	BV786	BD Bisociences	563333
	CD197	TexasRed	BD Biosciences	563596
	CD25	PE-Cy7	Invitrogen	25-0251-82
	CD3	APC780	Invitrogen	470031-82
	CD3	APC	BD Biosciences	553066
	CD3	PE-cy7	eBioscience	25-0031-82
	CD4	PE	eBioscience	553730
	CD4	ef450	Invitrogen	48-0041-82
	CD4	APC	Invitrogen	17-0042-82
	CD4	BV711	BD Bioscience	563050
	CD44	BV786	BD Bioscience	563736
	CD45.2	FITC	Invitrogen	11-0454-85
	CD45.2	APC-Cy7	BD Bioscience	560694
	CD45.2	BV711	BD Biosciences	563685
	CD45.2	Percp-cy5.5	eBioscience	45-0454-82
	CD45.2	ef450	eBioscience	48-0454-82
	CD62L	BV510	BD Biosciences	563117
	CD69	AlexaFluor 700	BD Biosciences	561238
	CD8	APC-Cy7	eBioscience	47-0081-82
	CD8	FITC	Invitrogen	11-0081-85
	CD8	Percp-cy5.5	Invitrogen	46-0081-82
	CD8	BV510	BD Biosciences	563068
	CD8	BV711	BD Biosciences	563046
	CXCR5	BV650	BD Biosciences	563981
	Eomes	PE-eFour610	eBioscience	61-4875-82
	F4/80	APC	eBioscience	17-4801-82
	F4/80	Percp-cy5.5	Invitrogen	45-4801-82
	FOXP3	PerCP-Cy7	eBioscience	45-5773-82
	GATA3	FITC	eBioscience	53-9966-41
	Gp33 tetramer	APC	NIH tetramer facility
	Granzyme B	PE	Invitrogen	12-8898-82
	IFNg	APC	Invitrogen	17-7311-82
	IgG2a kappa Isotype	FITC	eBioscience	11-4724-42
	IgG2b kappa Isotype	PE	eBioscience	12-4031-82
	IgG2b kappa Isotype	APC	eBioscience	17-4732-81
	IL2	Percp-cy5.5	Invitrogen	45-7021-82
	KLRG1	ef450	Invitrogen	48-5893-82
	KLRG1	BV650	Invitrogen	645893-82
	Lag3	BV711	BD Biosciences	563179
	Ly6C	APC-Cy7	Invitrogen	47-5932-82
	Ly6C	Percp-cy5.5	Invitrogen	45-5931-82
	Ly6G	APC-780	eBioscience	47593182
	Ly6G	FITC	eBioscience	11-5931-85
	MHC Class I	FITC	BioLegends	125507
	MHC Class I (H-2Db)	FITC	eBioscience	11-5999-85
	MHC Class I (H-2Db)	APC	eBioscience	17-5999-80
	MHC Class I (H-2Kb)	PE	Invitrogen	12-5958-82
	MHC Class I (H-2Kb)	FITC	eBioscience	11-5958-82
	MHCII	AlexaFluor 700	Invitrogen	56-5321-82
	MHCII	APC-780	eBioscience	47-5321-82
	NK1.1	PE-cy7	Invitrogen	25-5941-82
	Np396	APC	NIH tetramer facility
	PD1	PE-CF594	BD Biosciences	562523
	PD1	FITC	eBioscience	11-998182
	PD-L1	PE	Invitrogen	12-5982-82
	PD-L1	APC	Invitrogen	17-5982-82
	Perforin	FITC	Invitrogen	11-9392-82
	RORyt	APC	eBioscience	17-6988-80
	SINGLEC-H	PE	Invitrogen	12-0333-82
	T-bet	PE-Cy7	Invitrogen	25-5825-82
	T-bet	PE	eBioscience	12-5825-80
	TIM3	PE	eBioscience	12-5870-82
	TNFa	ef450	Invitrogen	48-7321-82
Anti-human	HLA A-C	PE	Invitrogen	12-9983-42
	HLA DR	APC	Invitrogen	17-9956-42
	PD-L1	APC	Invitrogen	17-5983-42
