# Supplementary material for: Unleashing T cell anti-tumor immunity: new potential for 5-Nonloxytryptamine as an agent mediating MHC-I upregulation in tumors
Source: Mol Cancer. 2023 Aug 15;22:136. doi: 10.1186/s12943-023-01833-8 (PMC10426104; doi:10.1186/s12943-023-01833-8)
Supplement: Supplementary file 14 — Additional file 14. [file 12943_2023_1833_MOESM14_ESM.xlsx]

## Sheet: Sheet1
Supplementary Table 5: List of used primers
Name	Forward	Reverse
HTR1A	GACAGGCGGCAACGATACT	CCAAGGAGCCGATGAGATAGTT
HTR1B	CGCCGACGGCTACATTTAC	TAGCTTCCGGGTCCGATACA
HTR1D	ATCACCGATGCCCTGGAGTA	GCCAGAAGAGTGGAGGGATG
HTR1F	ACACGTACAACAGATGATGTCG	ATCAACTCCCTCGTGATCGC
HTR2A	TAATGCAATTAGGTGACGACTCG	GCAGGAGAGGTTGGTTCTGTTT
HTR2B	CCGCGAGTATCAGGAGAGC	GAACAAAGCACAACTTCTGAGC
HTR2C	CTAATTGGCCTATTGGTTTGGCA	CGGGAATTGAAACAAGCGTCC
HTR4	CAGCAGGTTGCCCAAGATG	AGTTCCAACGAGGGTTTCAGG
HTR5A	CACTCGGAAAGCTGAGAGAAAA	ATGGATCTGCCTGTAAACTTGAC
HTR6	CATCAGGTCCGACGTGAAGAG	GCTGTGCGTGGTCATCGTA
HTR7	CCGACCTCTACGGCCATCT	TCTCGACTCTGCCATAGTTGAT
TAP1	GGACTTGCCTTGTTCCGAGAG	GCTGCCACATAACTGATAGCGA
TAP2	CTGGCGGACATGGCTTTACTT	CTCCCACTTTTAGCAGTCCCC
TAPBP	GGCCTGTCTAAGAAACCTGCC	CCACCTTGAAGTATAGCTTTGGG
GAPDH	TGCACCACCAACTGCTTAG	GGATGCAGGGATGATGTTC
ActB	GGCTGTATTCCCCTCCATCG	CCAGTTGGTAACAATGCCATGT
H-2Db	ACCCAGGACATGGAGCTTGT	GCTCCAAGGACACCCAGAAC
H-2Kb	TTGAATGGGGAGGAGCTGAT	GCCATGTTGGAGACAGTGGA
B2m	TaqMan Ref Mm00437762_m1
Ifna1	TaqMan Ref Mm03030145_gH
Ifnb1	TaqMan Ref Mm00439552_m1
Ifng	TaqMan Ref Mm99999071_m1
ActB	TaqMan Ref Mm00607939_s1
